# Supplementary material for: In-depth Proteome of the Hypopharyngeal Glands of Honeybee Workers Reveals Highly Activated Protein and Energy Metabolism in Priming the Secretion of Royal Jelly
Source: Mol Cell Proteomics. 2019 Jan 7;18(4):606–21. doi: 10.1074/mcp.RA118.001257 (PMC6442370; doi:10.1074/mcp.RA118.001257)
Supplement: Supplemental tables [file 142358_0_supp_249144_pjkdt7.xlsx]

## Sheet: Table S1
Table S1. Secreted proteins or putative royal jelly proteins exist in the hypopharyngeal glands; those proteins were sort-out and carefully checked in data using SignalP36 with default settings.
Accession	Discription
gi|110750043	PREDICTED: plexin-A4 isoform X3 [Apis mellifera]
gi|110755329	PREDICTED: neurofilament heavy polypeptide [Apis mellifera]
gi|110755367	PREDICTED: toll-like receptor 13-like isoform 1 [Apis mellifera]
gi|110755589	PREDICTED: probable chitinase 3 [Apis mellifera]
gi|110756296	PREDICTED: protein FAM151A-like isoform X1 [Apis mellifera]
gi|110756609	PREDICTED: protein NPC2 homolog [Apis mellifera]
gi|110756965	PREDICTED: protein NPC2 homolog isoform X1 [Apis mellifera]
gi|110758628	PREDICTED: transmembrane emp24 domain-containing protein bai [Apis mellifera]
gi|110758921	PREDICTED: endoplasmin-like isoform 1 [Apis mellifera]
gi|110761504	PREDICTED: major royal jelly protein 1 [Apis mellifera]
gi|110761725	PREDICTED: lachesin-like isoform X2 [Apis mellifera]
gi|110762160	PREDICTED: immediate early response 3-interacting protein 1-like isoform X1 [Apis mellifera]
gi|110762172	PREDICTED: pro-resilin-like [Apis mellifera]
gi|110762287	PREDICTED: uncharacterized protein LOC724644 [Apis mellifera]
gi|110762568	PREDICTED: hornerin-like isoform 1 [Apis mellifera]
gi|110763411	PREDICTED: angiotensin-converting enzyme-like isoform X4 [Apis mellifera]
gi|110763647	PREDICTED: uncharacterized protein LOC726323 isoform X1 [Apis mellifera]
gi|110764149	PREDICTED: beta-galactosidase-like isoform X1 [Apis mellifera]
gi|110764750	PREDICTED: MD-2-related lipid-recognition protein-like [Apis mellifera]
gi|110768981	PREDICTED: venom acid phosphatase Acph-1-like isoform X1 [Apis mellifera]
gi|118150502	chemosensory protein 1 precursor [Apis mellifera]
gi|145386569	apidermin 2 precursor [Apis mellifera]
gi|148887477	hexamerin 70c precursor [Apis mellifera]
gi|155369750	hexamerin 110 precursor [Apis mellifera]
gi|160425209	hexamerin 70a precursor [Apis mellifera]
gi|166795901	apolipophorin-III-like protein precursor [Apis mellifera]
gi|226533687	venom serine carboxypeptidase precursor [Apis mellifera]
gi|229892214	heat shock protein cognate 3 precursor [Apis mellifera]
gi|254910928	peptidoglycan-recognition protein SA precursor [Apis mellifera]
gi|254910931	peptidoglycan-recognition protein S2 precursor [Apis mellifera]
gi|254910938	defensin-1 preproprotein [Apis mellifera]
gi|288869485	cuticular protein analogous to peritrophins 3-D precursor [Apis mellifera]
gi|288869506	cuticular protein analogous to peritrophins 3-C precursor [Apis mellifera]
gi|292494897	cuticular protein precursor [Apis mellifera]
gi|292494909	apidermin 3 precursor [Apis mellifera]
gi|328776077	PREDICTED: 15 kDa selenoprotein-like isoform X2 [Apis mellifera]
gi|328776766	PREDICTED: putative serine protease K12H4.7-like isoform X2 [Apis mellifera]
gi|328776875	PREDICTED: loricrin-like isoform X1 [Apis mellifera]
gi|328777321	PREDICTED: uncharacterized protein LOC725426 isoformX2 [Apis mellifera]
gi|328777360	PREDICTED: endoplasmic reticulum resident protein 44 isoform X2 [Apis mellifera]
gi|328777695	PREDICTED: protein canopy homolog 3 [Apis mellifera]
gi|328777785	PREDICTED: carboxypeptidase Q-like isoform 1 [Apis mellifera]
gi|328777933	PREDICTED: nucleoside diphosphate kinase [Apis mellifera]
gi|328778095	PREDICTED: lysosomal Pro-X carboxypeptidase-like [Apis mellifera]
gi|328778301	PREDICTED: calsyntenin-1-like [Apis mellifera]
gi|328778397	PREDICTED: uncharacterized protein LOC412513 [Apis mellifera]
gi|328778481	PREDICTED: thioredoxin domain-containing protein 5-like isoform 1 [Apis mellifera]
gi|328778612	PREDICTED: ER degradation-enhancing alpha-mannosidase-like 1 [Apis mellifera]
gi|328779480	PREDICTED: hornerin-like isoform 2 [Apis mellifera]
gi|328779673	PREDICTED: protein lethal(2)essential for life-like [Apis mellifera]
gi|328779829	PREDICTED: lysosome-associated membrane glycoprotein 1-like isoform 2 [Apis mellifera]
gi|328780431	PREDICTED: putative ferric-chelate reductase 1 homolog isoformX1 [Apis mellifera]
gi|328780825	PREDICTED: uncharacterized protein LOC552009 isoformX1 [Apis mellifera]
gi|328781001	PREDICTED: circadian clock-controlled protein-like isoform 1 [Apis mellifera]
gi|328781008	PREDICTED: uncharacterized protein LOC727010 [Apis mellifera]
gi|328781096	PREDICTED: juvenile hormone epoxide hydrolase 1 [Apis mellifera]
gi|328781230	PREDICTED: protein NPC2 homolog [Apis mellifera]
gi|328781237	PREDICTED: BCL-6 corepressor-like protein 1-like [Apis mellifera]
gi|328781452	PREDICTED: ER membrane protein complex subunit 7-like [Apis mellifera]
gi|328782404	PREDICTED: bypass of stop codon protein 1-like [Apis mellifera]
gi|328782411	PREDICTED: uncharacterized protein LOC100577527 [Apis mellifera]
gi|328782416	PREDICTED: uncharacterized protein LOC724971 isoform X1 [Apis mellifera]
gi|328782499	PREDICTED: prosaposin isoformX1 [Apis mellifera]
gi|328782625	PREDICTED: keratinocyte proline-rich protein-like isoform X1 [Apis mellifera]
gi|328782977	PREDICTED: collagen alpha-1(IV) chain-like isoform 1 [Apis mellifera]
gi|328783335	PREDICTED: chymotrypsin inhibitor-like isoform X1 [Apis mellifera]
gi|328783393	PREDICTED: uncharacterized protein LOC725661 [Apis mellifera]
gi|328783471	PREDICTED: chymotrypsin inhibitor-like isoform 1 [Apis mellifera]
gi|328783675	PREDICTED: uncharacterized protein LOC726353 isoform X1 [Apis mellifera]
gi|328784443	PREDICTED: sulfhydryl oxidase 1-like [Apis mellifera]
gi|328784616	PREDICTED: hypoxia up-regulated protein 1-like isoform X2 [Apis mellifera]
gi|328784622	PREDICTED: stromal cell-derived factor 2-like protein 1-like isoformX2 [Apis mellifera]
gi|328784835	PREDICTED: dolichyl-diphosphooligosaccharide--protein glycosyltransferase 48 kDa subunit-like isoform 1 [Apis mellifera]
gi|328784953	PREDICTED: phospholipid hydroperoxide glutathione peroxidase mitochondrial isoformX2 [Apis mellifera]
gi|328784969	PREDICTED: leucine-rich repeats and immunoglobulin-like domains protein 3-like [Apis mellifera]
gi|328785302	PREDICTED: microsomal triglyceride transfer protein large subunit isoform X2 [Apis mellifera]
gi|328785317	PREDICTED: integrin alpha-PS2 isoform X1 [Apis mellifera]
gi|328785529	PREDICTED: Golgi apparatus protein 1-like isoformX1 [Apis mellifera]
gi|328785538	PREDICTED: integrin alpha-PS1 isoform X2 [Apis mellifera]
gi|328786018	PREDICTED: uncharacterized protein LOC727081 [Apis mellifera]
gi|328786226	PREDICTED: neurotrimin [Apis mellifera]
gi|328786339	PREDICTED: cysteine-rich with EGF-like domain protein 2-like [Apis mellifera]
gi|328786574	PREDICTED: uncharacterized protein LOC726268 isoform 2 [Apis mellifera]
gi|328786591	PREDICTED: glycoprotein 150 isoform X2 [Apis mellifera]
gi|328786602	PREDICTED: loricrin-like isoform X2 [Apis mellifera]
gi|328786618	PREDICTED: uncharacterized protein DDB_G0284459-like [Apis mellifera]
gi|328787140	PREDICTED: neuroligin-4 Y-linked isoform X2 [Apis mellifera]
gi|328787428	PREDICTED: uncharacterized protein LOC413679 isoform 1 [Apis mellifera]
gi|328787534	PREDICTED: uncharacterized protein LOC100578121 isoform X1 [Apis mellifera]
gi|328787912	PREDICTED: protein-L-isoaspartate(D-aspartate) O-methyltransferase-like isoform X2 [Apis mellifera]
gi|328788036	PREDICTED: connectin isoform X1 [Apis mellifera]
gi|328788305	PREDICTED: neuroglian isoform X6 [Apis mellifera]
gi|328788558	PREDICTED: putative cysteine proteinase CG12163-like isoform X2 [Apis mellifera]
gi|328788613	PREDICTED: uncharacterized protein LOC725122 [Apis mellifera]
gi|328789386	PREDICTED: protein kish-A-like [Apis mellifera]
gi|328789473	PREDICTED: glucosidase 2 subunit beta-like [Apis mellifera]
gi|328789600	PREDICTED: GPI transamidase component PIG-T-like isoform 1 [Apis mellifera]
gi|328790420	PREDICTED: 2-hydroxyacylsphingosine 1-beta-galactosyltransferase-like isoform X1 [Apis mellifera]
gi|328790491	PREDICTED: tweedle motif cuticular protein 2 [Apis mellifera]
gi|328792067	PREDICTED: transmembrane 9 superfamily member 2-like isoformX1 [Apis mellifera]
gi|328792141	PREDICTED: thrombospondin type-1 domain-containing protein 4-like isoform X8 [Apis mellifera]
gi|328792196	PREDICTED: probable serine/threonine-protein kinase clkA-like [Apis mellifera]
gi|328792543	PREDICTED: glutamate receptor ionotropic kainate 2-like isoform X2 [Apis mellifera]
gi|328792591	PREDICTED: selT-like protein-like isoform 1 [Apis mellifera]
gi|328792914	PREDICTED: CD109 antigen isoform X2 [Apis mellifera]
gi|328792916	PREDICTED: laminin subunit beta-1 isoform X1 [Apis mellifera]
gi|328792990	PREDICTED: endocuticle structural glycoprotein SgAbd-2 isoform X1 [Apis mellifera]
gi|328793034	PREDICTED: L-selectin [Apis mellifera]
gi|328793281	PREDICTED: alpha-L-fucosidase [Apis mellifera]
gi|328793329	PREDICTED: uncharacterized protein LOC552154 [Apis mellifera]
gi|328793593	PREDICTED: translocon-associated protein subunit alpha-like [Apis mellifera]
gi|328793806	PREDICTED: protein sel-1 homolog 1-like [Apis mellifera]
gi|335892796	peptidyl-prolyl cis-trans isomerase B precursor [Apis mellifera]
gi|339717139	C-type lectin 5 precursor [Apis mellifera]
gi|343790874	eukaryotic translation initiation factor 4 gamma [Apis mellifera]
gi|365733610	nipped-B protein precursor [Apis mellifera]
gi|399154148	cuticular protein 14 precursor [Apis mellifera]
gi|399154150	cuticular protein 22 precursor [Apis mellifera]
gi|399220300	cuticular protein 4 precursor [Apis mellifera]
gi|399220324	cuticular protein CPF2 isoform 1 precursor [Apis mellifera]
gi|48094573	PREDICTED: uncharacterized protein LOC408608 [Apis mellifera]
gi|48095159	PREDICTED: chymotrypsin-1 [Apis mellifera]
gi|48096617	PREDICTED: thioredoxin domain-containing protein-like [Apis mellifera]
gi|48097744	PREDICTED: venom carboxylesterase-6-like isoform X2 [Apis mellifera]
gi|48102304	PREDICTED: prohormone-4 [Apis mellifera]
gi|48118838	PREDICTED: putative glucosylceramidase 4-like [Apis mellifera]
gi|48142169	PREDICTED: retinol dehydrogenase 11-like [Apis mellifera]
gi|571500161	PREDICTED: dolichyl pyrophosphate Man9GlcNAc2 alpha-1 3-glucosyltransferase-like [Apis mellifera]
gi|571500390	PREDICTED: endophilin-A isoform X15 [Apis mellifera]
gi|571500518	PREDICTED: uncharacterized protein LOC102655185 [Apis mellifera]
gi|571500976	PREDICTED: transmembrane emp24 domain-containing protein-like [Apis mellifera]
gi|571501325	PREDICTED: LOW QUALITY PROTEIN: counting factor associated protein D-like [Apis mellifera]
gi|571501574	PREDICTED: thioredoxin reductase 1 isoform X1 [Apis mellifera]
gi|571501581	PREDICTED: venom protein 2 isoform X1 [Apis mellifera]
gi|571502292	PREDICTED: malectin-like [Apis mellifera]
gi|571502355	PREDICTED: multiple inositol polyphosphate phosphatase 1-like [Apis mellifera]
gi|571502919	PREDICTED: uncharacterized protein LOC413056 [Apis mellifera]
gi|571504144	PREDICTED: eukaryotic translation initiation factor 2-alpha kinase isoform X1 [Apis mellifera]
gi|571504309	PREDICTED: uncharacterized protein LOC725882 isoform X1 [Apis mellifera]
gi|571504313	PREDICTED: uncharacterized protein LOC725882 isoform X2 [Apis mellifera]
gi|571504409	PREDICTED: 2-hydroxyacylsphingosine 1-beta-galactosyltransferase-like isoform X2 [Apis mellifera]
gi|571504413	PREDICTED: 2-hydroxyacylsphingosine 1-beta-galactosyltransferase-like isoform X3 [Apis mellifera]
gi|571504601	PREDICTED: uncharacterized protein LOC410725 isoform X1 [Apis mellifera]
gi|571504605	PREDICTED: uncharacterized protein LOC410725 isoform X2 [Apis mellifera]
gi|571504616	PREDICTED: uncharacterized protein LOC410725 isoform X4 [Apis mellifera]
gi|571504721	PREDICTED: peroxidasin isoform X1 [Apis mellifera]
gi|571505728	PREDICTED: protein G12-like [Apis mellifera]
gi|571505908	PREDICTED: group XV phospholipase A2-like isoform X1 [Apis mellifera]
gi|571562250	cadherin-related tumor suppressor [Apis mellifera]
gi|571507068	PREDICTED: thrombospondin type-1 domain-containing protein 4-like isoform X1 [Apis mellifera]
gi|571507072	PREDICTED: thrombospondin type-1 domain-containing protein 4-like isoform X2 [Apis mellifera]
gi|571507076	PREDICTED: thrombospondin type-1 domain-containing protein 4-like isoform X3 [Apis mellifera]
gi|571507079	PREDICTED: thrombospondin type-1 domain-containing protein 4-like isoform X4 [Apis mellifera]
gi|571507082	PREDICTED: thrombospondin type-1 domain-containing protein 4-like isoform X5 [Apis mellifera]
gi|571507086	PREDICTED: thrombospondin type-1 domain-containing protein 4-like isoform X6 [Apis mellifera]
gi|571507089	PREDICTED: thrombospondin type-1 domain-containing protein 4-like isoform X7 [Apis mellifera]
gi|571508626	PREDICTED: MATH and LRR domain-containing protein PFE0570w-like [Apis mellifera]
gi|571508799	PREDICTED: latrophilin Cirl-like isoform X2 [Apis mellifera]
gi|571509645	PREDICTED: WD repeat-containing protein 7 isoform X10 [Apis mellifera]
gi|571510155	PREDICTED: ER degradation enhancer mannosidase 2 [Apis mellifera]
gi|571510600	PREDICTED: uncharacterized protein LOC102654257 [Apis mellifera]
gi|571510847	PREDICTED: gephyrin isoform 2 [Apis mellifera]
gi|571510972	PREDICTED: fibrillin-1-like [Apis mellifera]
gi|571511938	PREDICTED: uncharacterized threonine-rich GPI-anchored glycoprotein PJ4664.02-like isoform X3 [Apis mellifera]
gi|571512144	PREDICTED: tetratricopeptide repeat protein 28-like isoform X3 [Apis mellifera]
gi|571513290	PREDICTED: chaoptin-like partial [Apis mellifera]
gi|571513874	PREDICTED: trehalase isoform X1 [Apis mellifera]
gi|571514351	PREDICTED: uncharacterized protein LOC410793 [Apis mellifera]
gi|571514744	PREDICTED: protein windbeutel-like [Apis mellifera]
gi|571515339	PREDICTED: homeotic protein female sterile-like isoform X2 [Apis mellifera]
gi|571517243	PREDICTED: uncharacterized protein LOC410975 isoform X2 [Apis mellifera]
gi|571517249	PREDICTED: uncharacterized protein LOC410975 isoform X3 [Apis mellifera]
gi|571521770	PREDICTED: uncharacterized protein LOC102656821 [Apis mellifera]
gi|571522677	PREDICTED: venom protease [Apis mellifera]
gi|571522965	PREDICTED: uncharacterized protein LOC725645 [Apis mellifera]
gi|571523512	PREDICTED: uncharacterized protein LOC100577562 isoform X3 [Apis mellifera]
gi|571523550	PREDICTED: putative mediator of RNA polymerase II transcription subunit 12-like isoform X2 [Apis mellifera]
gi|571523747	PREDICTED: prosaposin isoform X3 [Apis mellifera]
gi|571524576	PREDICTED: Down syndrome cell adhesion molecule isoform X56 [Apis mellifera]
gi|571525796	PREDICTED: nidogen-2 [Apis mellifera]
gi|571525809	PREDICTED: lysosomal alpha-mannosidase-like [Apis mellifera]
gi|571525968	PREDICTED: protein turtle isoform X7 [Apis mellifera]
gi|571526271	PREDICTED: cubilin-like isoform X2 [Apis mellifera]
gi|571526405	PREDICTED: ribonuclease Oy [Apis mellifera]
gi|571526512	PREDICTED: atlastin isoform X1 [Apis mellifera]
gi|571526870	PREDICTED: uncharacterized protein LOC725074 [Apis mellifera]
gi|571527081	PREDICTED: putative ferric-chelate reductase 1 homolog isoform X2 [Apis mellifera]
gi|571527084	PREDICTED: putative ferric-chelate reductase 1 homolog isoform X3 [Apis mellifera]
gi|571527761	PREDICTED: papilin-like isoform X1 [Apis mellifera]
gi|571527764	PREDICTED: papilin-like isoform X2 [Apis mellifera]
gi|571527768	PREDICTED: papilin-like isoform X3 [Apis mellifera]
gi|571527772	PREDICTED: papilin-like isoform X4 [Apis mellifera]
gi|571527775	PREDICTED: papilin-like isoform X5 [Apis mellifera]
gi|571527778	PREDICTED: papilin-like isoform X6 [Apis mellifera]
gi|571527787	PREDICTED: papilin-like isoform X8 [Apis mellifera]
gi|571527870	PREDICTED: uncharacterized protein LOC408826 partial [Apis mellifera]
gi|571528435	PREDICTED: phospholipid hydroperoxide glutathione peroxidase mitochondrial isoform X3 [Apis mellifera]
gi|571529402	PREDICTED: UDP-xylose and UDP-N-acetylglucosamine transporter-like [Apis mellifera]
gi|571529920	PREDICTED: voltage-dependent calcium channel subunit alpha-2/delta-3-like isoform X4 [Apis mellifera]
gi|571529929	PREDICTED: neuroglian isoform X1 [Apis mellifera]
gi|571529932	PREDICTED: neuroglian isoform X2 [Apis mellifera]
gi|571529935	PREDICTED: neuroglian isoform X3 [Apis mellifera]
gi|571529938	PREDICTED: neuroglian isoform X4 [Apis mellifera]
gi|571529944	PREDICTED: neuroglian isoform X5 [Apis mellifera]
gi|571531089	PREDICTED: venom acid phosphatase Acph-1-like isoform X1 [Apis mellifera]
gi|571531153	PREDICTED: DNA-directed RNA polymerase III subunit RPC1-like isoform X1 [Apis mellifera]
gi|571531213	PREDICTED: venom acid phosphatase Acph-1-like isoform X3 [Apis mellifera]
gi|571531233	PREDICTED: venom acid phosphatase Acph-1 isoform X3 [Apis mellifera]
gi|571531478	PREDICTED: waprin-Phi1-like isoform X1 [Apis mellifera]
gi|571531597	PREDICTED: FK506-binding protein 2-like [Apis mellifera]
gi|571531792	PREDICTED: stromal interaction molecule homolog isoform X4 [Apis mellifera]
gi|571531811	PREDICTED: serine protease easter [Apis mellifera]
gi|571532842	PREDICTED: ribosome-recycling factor mitochondrial-like [Apis mellifera]
gi|571532849	PREDICTED: myrosinase 1-like [Apis mellifera]
gi|571532899	PREDICTED: alpha-glucosidase isoform X1 [Apis mellifera]
gi|571532902	PREDICTED: alpha-glucosidase isoform X2 [Apis mellifera]
gi|571532906	PREDICTED: alpha-glucosidase isoform X3 [Apis mellifera]
gi|571535941	PREDICTED: glucosylceramidase-like isoform X1 [Apis mellifera]
gi|571535945	PREDICTED: glucosylceramidase-like isoform X2 [Apis mellifera]
gi|571535948	PREDICTED: glucosylceramidase-like isoform X3 [Apis mellifera]
gi|571536147	PREDICTED: uncharacterized serine-rich protein C215.13-like isoform X2 [Apis mellifera]
gi|571536477	PREDICTED: transmembrane 9 superfamily member 2-like isoform X2 [Apis mellifera]
gi|571538163	PREDICTED: alpha-N-acetylglucosaminidase-like [Apis mellifera]
gi|571538912	PREDICTED: SPARC isoform X3 [Apis mellifera]
gi|571539011	PREDICTED: aminopeptidase N-like isoform X1 [Apis mellifera]
gi|571539762	PREDICTED: phospholipase B1 membrane-associated-like isoform X1 [Apis mellifera]
gi|571541274	PREDICTED: glutamate receptor ionotropic NMDA 2B isoform X1 [Apis mellifera]
gi|571541802	PREDICTED: neurexin-4 isoform X1 [Apis mellifera]
gi|571541806	PREDICTED: neurexin-4 isoform X2 [Apis mellifera]
gi|571541810	PREDICTED: neurexin-4 isoform X6 [Apis mellifera]
gi|571541813	PREDICTED: neurexin-4 isoform X3 [Apis mellifera]
gi|571541816	PREDICTED: neurexin-4 isoform X4 [Apis mellifera]
gi|571541951	PREDICTED: calnexin isoform X1 [Apis mellifera]
gi|571541954	PREDICTED: calnexin isoform X2 [Apis mellifera]
gi|571541958	PREDICTED: calnexin isoform X3 [Apis mellifera]
gi|571542665	PREDICTED: calreticulin [Apis mellifera]
gi|571543416	PREDICTED: transmembrane emp24 domain-containing protein 7-like [Apis mellifera]
gi|571543905	PREDICTED: LOW QUALITY PROTEIN: apolipophorins [Apis mellifera]
gi|571544563	PREDICTED: basement membrane-specific heparan sulfate proteoglycan core protein-like [Apis mellifera]
gi|571544569	PREDICTED: protein Red-like [Apis mellifera]
gi|571544653	PREDICTED: uncharacterized protein LOC552552 isoform X2 [Apis mellifera]
gi|571544882	PREDICTED: LOW QUALITY PROTEIN: 27 kDa hemolymph protein-like [Apis mellifera]
gi|571544992	PREDICTED: glycerol-3-phosphate dehydrogenase mitochondrial-like isoform X1 [Apis mellifera]
gi|571544995	PREDICTED: glycerol-3-phosphate dehydrogenase mitochondrial-like isoform X2 [Apis mellifera]
gi|571545540	PREDICTED: procollagen-lysine 2-oxoglutarate 5-dioxygenase 3-like isoform X1 [Apis mellifera]
gi|571545628	PREDICTED: uncharacterized protein LOC100577210 partial [Apis mellifera]
gi|571545715	PREDICTED: chitinase-like protein Idgf4-like isoform X2 [Apis mellifera]
gi|571545717	PREDICTED: chitinase-like protein Idgf4-like isoform X3 [Apis mellifera]
gi|571546300	PREDICTED: cAMP-specific 3' 5'-cyclic phosphodiesterase isoforms N/G isoform X8 [Apis mellifera]
gi|571546304	PREDICTED: cAMP-specific 3' 5'-cyclic phosphodiesterase isoforms N/G isoform X9 [Apis mellifera]
gi|571546435	PREDICTED: NADPH--cytochrome P450 reductase-like isoform X1 [Apis mellifera]
gi|571546866	PREDICTED: beta-glucuronidase-like isoform X1 [Apis mellifera]
gi|571547408	PREDICTED: renin receptor-like isoform X3 [Apis mellifera]
gi|571547515	PREDICTED: transmembrane protease serine 9 [Apis mellifera]
gi|571547531	PREDICTED: uncharacterized protein LOC413256 isoform X3 [Apis mellifera]
gi|571547837	PREDICTED: fasciclin-1 isoform X2 [Apis mellifera]
gi|571548739	PREDICTED: protein takeout-like isoform X2 [Apis mellifera]
gi|571550277	PREDICTED: sortilin-related receptor [Apis mellifera]
gi|571550560	PREDICTED: multiple coagulation factor deficiency protein 2 homolog isoform X1 [Apis mellifera]
gi|571550566	PREDICTED: multiple coagulation factor deficiency protein 2 homolog isoform X2 [Apis mellifera]
gi|571551891	PREDICTED: trichohyalin-like [Apis mellifera]
gi|571552137	PREDICTED: matrix metalloproteinase-14-like isoform X5 [Apis mellifera]
gi|571552510	PREDICTED: antithrombin-III [Apis mellifera]
gi|571552773	PREDICTED: protein catecholamines up [Apis mellifera]
gi|571553146	PREDICTED: keratinocyte proline-rich protein-like isoform X2 [Apis mellifera]
gi|571553669	PREDICTED: hypoxia up-regulated protein 1-like isoform X1 [Apis mellifera]
gi|571554426	PREDICTED: titin-like [Apis mellifera]
gi|571555259	PREDICTED: uncharacterized protein LOC102656594 [Apis mellifera]
gi|571555359	PREDICTED: insulin-like growth factor-binding protein complex acid labile subunit-like [Apis mellifera]
gi|571556081	PREDICTED: dnaJ homolog subfamily C member 3 [Apis mellifera]
gi|571556110	PREDICTED: uncharacterized protein LOC408277 isoform X2 [Apis mellifera]
gi|571556395	PREDICTED: protein disulfide-isomerase [Apis mellifera]
gi|571556732	PREDICTED: laminin subunit gamma-1 [Apis mellifera]
gi|571557018	PREDICTED: putative serine protease K12H4.7-like isoform X1 [Apis mellifera]
gi|571557260	PREDICTED: major royal jelly protein 6 isoform X1 [Apis mellifera]
gi|571557504	PREDICTED: uncharacterized protein LOC724335 isoform X1 [Apis mellifera]
gi|571559017	PREDICTED: uncharacterized protein LOC727593 [Apis mellifera]
gi|571559025	PREDICTED: probable ATP-dependent RNA helicase DDX5-like [Apis mellifera]
gi|571559099	PREDICTED: hexamerin 110 isoform X1 [Apis mellifera]
gi|571559102	PREDICTED: hexamerin 110 isoform X2 [Apis mellifera]
gi|571559336	PREDICTED: fibrillin-2-like [Apis mellifera]
gi|571561033	PREDICTED: VWFA and cache domain-containing protein 1-like isoform X2 [Apis mellifera]
gi|571561560	PREDICTED: uncharacterized protein LOC409634 isoform X2 [Apis mellifera]
gi|571561670	PREDICTED: neuroligin-4 Y-linked isoform X1 [Apis mellifera]
gi|571562250	probable chitinase 3 [Apis mellifera]
gi|571562674	PREDICTED: niemann-Pick C1 protein-like isoform X1 [Apis mellifera]
gi|571562676	PREDICTED: niemann-Pick C1 protein-like isoform X2 [Apis mellifera]
gi|571562678	PREDICTED: niemann-Pick C1 protein-like isoform X3 [Apis mellifera]
gi|571562680	PREDICTED: niemann-Pick C1 protein-like isoform X4 [Apis mellifera]
gi|571562682	PREDICTED: niemann-Pick C1 protein-like isoform X5 [Apis mellifera]
gi|571562684	PREDICTED: niemann-Pick C1 protein-like isoform X6 [Apis mellifera]
gi|571562710	PREDICTED: glycine-rich cell wall structural protein 1.8-like isoform X1 [Apis mellifera]
gi|571562712	PREDICTED: glycine-rich cell wall structural protein 1.8-like isoform X2 [Apis mellifera]
gi|571562714	PREDICTED: glycine-rich cell wall structural protein 1.8-like isoform X3 [Apis mellifera]
gi|571562716	PREDICTED: glycine-rich cell wall structural protein 1.8-like isoform X4 [Apis mellifera]
gi|571562718	PREDICTED: glycine-rich cell wall structural protein 1.8-like isoform X5 [Apis mellifera]
gi|571562720	PREDICTED: glycine-rich cell wall structural protein 1.8-like isoform X6 [Apis mellifera]
gi|571562722	PREDICTED: glycine-rich cell wall structural protein 1.8-like isoform X7 [Apis mellifera]
gi|571562724	PREDICTED: glycine-rich cell wall structural protein 1.8-like isoform X8 [Apis mellifera]
gi|571562726	PREDICTED: glycine-rich cell wall structural protein 1.8-like isoform X9 [Apis mellifera]
gi|571562797	PREDICTED: low affinity cationic amino acid transporter 2 isoform X4 [Apis mellifera]
gi|571563289	PREDICTED: uncharacterized protein LOC100576488 isoform X2 [Apis mellifera]
gi|571563527	PREDICTED: carboxypeptidase Q-like isoform X3 [Apis mellifera]
gi|571563531	PREDICTED: carboxypeptidase Q-like isoform X4 [Apis mellifera]
gi|571563766	PREDICTED: J domain-containing protein CG6693-like isoform X2 [Apis mellifera]
gi|571564872	PREDICTED: lachesin-like isoform X1 [Apis mellifera]
gi|571565145	PREDICTED: integrin alpha-PS1 isoform X1 [Apis mellifera]
gi|571565753	PREDICTED: fasciclin-3 isoform X1 [Apis mellifera]
gi|571565757	PREDICTED: fasciclin-3 isoform X2 [Apis mellifera]
gi|571565760	PREDICTED: fasciclin-3 isoform X3 [Apis mellifera]
gi|571565766	PREDICTED: fasciclin-3 isoform X4 [Apis mellifera]
gi|571565837	PREDICTED: prisilkin-39-like isoform X1 [Apis mellifera]
gi|571566687	PREDICTED: uncharacterized protein LOC725426 isoform X4 [Apis mellifera]
gi|571566909	PREDICTED: endoplasmic reticulum resident protein 44 isoform X1 [Apis mellifera]
gi|571567066	PREDICTED: protein l(2)37Cc-like isoform X1 [Apis mellifera]
gi|571567070	PREDICTED: protein l(2)37Cc-like isoform X2 [Apis mellifera]
gi|571568093	PREDICTED: immediate early response 3-interacting protein 1-like isoform X2 [Apis mellifera]
gi|571568566	PREDICTED: microsomal triglyceride transfer protein large subunit isoform X1 [Apis mellifera]
gi|571568680	PREDICTED: integrin alpha-PS2 isoform X2 [Apis mellifera]
gi|571570083	PREDICTED: adapter molecule Crk-like isoformX1 [Apis mellifera]
gi|571570402	PREDICTED: uncharacterized protein LOC725621 [Apis mellifera]
gi|571570405	PREDICTED: ferritin-4 chloroplastic [Apis mellifera]
gi|571571407	PREDICTED: uncharacterized protein LOC100577279 isoform X2 [Apis mellifera]
gi|571571411	PREDICTED: uncharacterized protein LOC100577279 isoform X3 [Apis mellifera]
gi|571571524	PREDICTED: solute carrier family 35 member F6 isoform X2 [Apis mellifera]
gi|571571943	PREDICTED: protein 5NUC-like isoform X1 [Apis mellifera]
gi|571572473	PREDICTED: protein yellow [Apis mellifera]
gi|571572961	PREDICTED: uncharacterized protein LOC408494 isoform X1 [Apis mellifera]
gi|571572963	PREDICTED: uncharacterized protein LOC408494 isoform X2 [Apis mellifera]
gi|571572965	PREDICTED: uncharacterized protein LOC408494 isoform X3 [Apis mellifera]
gi|571573169	PREDICTED: neogenin isoform X2 [Apis mellifera]
gi|571573192	PREDICTED: ice-structuring glycoprotein-like [Apis mellifera]
gi|571573299	PREDICTED: ABC transporter G family member 20-like partial [Apis mellifera]
gi|571573301	PREDICTED: odorant binding protein 18 isoform X1 [Apis mellifera]
gi|571573742	PREDICTED: draper [Apis mellifera]
gi|571574223	PREDICTED: repetitive proline-rich cell wall protein 2-like [Apis mellifera]
gi|571574226	PREDICTED: angiotensin-converting enzyme-like isoform X1 [Apis mellifera]
gi|571574228	PREDICTED: angiotensin-converting enzyme-like isoform X2 [Apis mellifera]
gi|571574230	PREDICTED: angiotensin-converting enzyme-like isoform X3 [Apis mellifera]
gi|571574244	PREDICTED: fibrillin-2 [Apis mellifera]
gi|571574380	PREDICTED: chymotrypsin inhibitor-like isoform X2 [Apis mellifera]
gi|571574382	PREDICTED: chymotrypsin inhibitor-like isoform X3 [Apis mellifera]
gi|571574384	PREDICTED: chymotrypsin inhibitor [Apis mellifera]
gi|571574407	PREDICTED: astakine-like isoform X2 [Apis mellifera]
gi|571574741	PREDICTED: vesicular integral-membrane protein VIP36 [Apis mellifera]
gi|571574900	PREDICTED: uncharacterized protein LOC726353 isoform X3 [Apis mellifera]
gi|571574926	PREDICTED: uncharacterized protein LOC726323 isoform X2 [Apis mellifera]
gi|571575076	PREDICTED: protocadherin-15 isoform X2 [Apis mellifera]
gi|571575366	PREDICTED: uncharacterized protein LOC102656354 [Apis mellifera]
gi|571575463	PREDICTED: uncharacterized protein LOC726251 isoform X1 [Apis mellifera]
gi|571575601	PREDICTED: cathepsin L-like isoform X1 [Apis mellifera]
gi|571576099	PREDICTED: uncharacterized protein LOC552009 isoform X5 [Apis mellifera]
gi|571576101	PREDICTED: uncharacterized protein LOC552009 isoform X6 [Apis mellifera]
gi|571576267	PREDICTED: tyrosine-protein phosphatase 69D-like [Apis mellifera]
gi|571576372	PREDICTED: slit homolog 2 protein-like [Apis mellifera]
gi|571576509	PREDICTED: collagen alpha-5(IV) chain [Apis mellifera]
gi|571576743	PREDICTED: CD109 antigen isoform X1 [Apis mellifera]
gi|571576745	PREDICTED: laminin subunit beta-1 isoform X2 [Apis mellifera]
gi|571577259	PREDICTED: uncharacterized protein LOC551433 [Apis mellifera]
gi|571577513	PREDICTED: transcription elongation regulator 1-like isoform X1 [Apis mellifera]
gi|571577515	PREDICTED: transcription elongation regulator 1-like isoform X2 [Apis mellifera]
gi|571577737	PREDICTED: transmembrane 9 superfamily member 3 [Apis mellifera]
gi|571578843	PREDICTED: endocuticle structural glycoprotein SgAbd-8 partial [Apis mellifera]
gi|571578979	PREDICTED: major royal jelly protein 5-like [Apis mellifera]
gi|571579111	PREDICTED: pupal cuticle protein C1B-like [Apis mellifera]
gi|571579151	PREDICTED: cysteine and histidine-rich domain-containing protein-like partial [Apis mellifera]
gi|58585086	transferrin 1 precursor [Apis mellifera]
gi|58585098	major royal jelly protein 1 precursor [Apis mellifera]
gi|58585104	vitellogenin precursor [Apis mellifera]
gi|58585106	chemosensory protein 3 precursor [Apis mellifera]
gi|58585108	major royal jelly protein 2 precursor [Apis mellifera]
gi|58585138	major royal jelly protein 5 precursor [Apis mellifera]
gi|58585142	major royal jelly protein 3 precursor [Apis mellifera]
gi|58585144	alpha-amylase precursor [Apis mellifera]
gi|58585148	hexamerin 70b precursor [Apis mellifera]
gi|58585154	melittin precursor [Apis mellifera]
gi|58585164	alpha-glucosidase precursor [Apis mellifera]
gi|58585170	major royal jelly protein 4 precursor [Apis mellifera]
gi|58585174	hymenoptaecin preproprotein [Apis mellifera]
gi|58585178	abaecin precursor [Apis mellifera]
gi|58585188	major royal jelly protein 6 precursor [Apis mellifera]
gi|58585212	yellow-f precursor [Apis mellifera]
gi|58585218	defensin-2 precursor [Apis mellifera]
gi|60115688	icarapin-like precursor [Apis mellifera]
gi|62198227	major royal jelly protein 7 precursor [Apis mellifera]
gi|66499547	PREDICTED: glucose dehydrogenase [FAD quinone] [Apis mellifera]
gi|66499817	PREDICTED: peroxidasin isoform X2 [Apis mellifera]
gi|66500170	PREDICTED: neutral alpha-glucosidase AB-like isoform 2 [Apis mellifera]
gi|66503969	PREDICTED: endoplasmic reticulum oxidoreductin-1-like [Apis mellifera]
gi|66506619	PREDICTED: uncharacterized peptidase C1-like protein F26E4.3-like [Apis mellifera]
gi|66507096	PREDICTED: slit homolog 2 protein [Apis mellifera]
gi|66508242	PREDICTED: cysteine sulfinic acid decarboxylase-like isoform X3 [Apis mellifera]
gi|66509518	PREDICTED: calumenin [Apis mellifera]
gi|66512983	PREDICTED: esterase E4-like [Apis mellifera]
gi|66512987	PREDICTED: melanotransferrin [Apis mellifera]
gi|66513815	PREDICTED: vesicle-trafficking protein SEC22b-B-like isoform X2 [Apis mellifera]
gi|66514203	PREDICTED: dnaJ homolog subfamily C member 1-like isoform X2 [Apis mellifera]
gi|66517414	PREDICTED: arrestin homolog isoform 2 [Apis mellifera]
gi|66518899	PREDICTED: uncharacterized protein LOC408327 isoform X2 [Apis mellifera]
gi|66519029	PREDICTED: transmembrane emp24 domain-containing protein 5 [Apis mellifera]
gi|66519946	PREDICTED: transmembrane 9 superfamily member 4-like isoform 1 [Apis mellifera]
gi|66521538	PREDICTED: protein CREG1 [Apis mellifera]
gi|66521560	PREDICTED: prisilkin-39-like isoform X2 [Apis mellifera]
gi|66523706	PREDICTED: protein 5NUC-like isoform X2 [Apis mellifera]
gi|66524161	PREDICTED: ferritin heavy chain [Apis mellifera]
gi|66524954	PREDICTED: uncharacterized protein LOC552461 [Apis mellifera]
gi|66525345	PREDICTED: spermine oxidase-like isoform 1 [Apis mellifera]
gi|66525598	PREDICTED: transmembrane emp24 domain-containing protein eca-like [Apis mellifera]
gi|66530060	PREDICTED: circadian clock-controlled protein-like [Apis mellifera]
gi|66530153	PREDICTED: solute carrier family 35 member F6 isoformX1 [Apis mellifera]
gi|66533071	PREDICTED: sulfatase-modifying factor 1-like isoform 2 [Apis mellifera]
gi|66533332	PREDICTED: mesencephalic astrocyte-derived neurotrophic factor homolog [Apis mellifera]
gi|66534390	PREDICTED: pancreatic triacylglycerol lipase-like isoform X2 [Apis mellifera]
gi|66541614	PREDICTED: aldose 1-epimerase-like isoform X3 [Apis mellifera]
gi|66546657	PREDICTED: protein disulfide-isomerase A3 isoform 2 [Apis mellifera]
gi|66547731	PREDICTED: hemK methyltransferase family member 1-like isoformX1 [Apis mellifera]
gi|66549206	PREDICTED: beta-glucuronidase-like isoform X2 [Apis mellifera]
gi|66550509	PREDICTED: gamma-interferon-inducible-lysosomal thiol reductase-like [Apis mellifera]
gi|66551889	PREDICTED: protein disulfide-isomerase A6-like isoform 1 [Apis mellifera]
gi|66555021	PREDICTED: apolipoprotein D-like isoform 2 [Apis mellifera]
gi|66555386	PREDICTED: translocon-associated protein subunit delta [Apis mellifera]
gi|66560290	PREDICTED: lysosomal aspartic protease [Apis mellifera]
gi|66560574	PREDICTED: uncharacterized protein LOC411622 [Apis mellifera]
gi|66564326	PREDICTED: carboxypeptidase Q-like isoformX1 [Apis mellifera]
gi|66565246	PREDICTED: lysozyme 1 isoformX1 [Apis mellifera]
gi|94158709	odorant binding protein 16 precursor [Apis mellifera]
gi|94158711	odorant binding protein 17 precursor [Apis mellifera]
gi|94158718	odorant binding protein 21 precursor [Apis mellifera]
gi|94158729	odorant binding protein 3 precursor [Apis mellifera]
gi|94158731	odorant binding protein 19 precursor [Apis mellifera]
gi|94158810	odorant binding protein 13 precursor [Apis mellifera]
gi|94158822	odorant binding protein 14 precursor [Apis mellifera]
gi|94158830	odorant binding protein 18 precursor [Apis mellifera]
gi|94158854	alpha glucosidase 2 precursor [Apis mellifera]
gi|94400901	alpha-glucosidase precursor [Apis mellifera]

## Sheet: Table S2
Table S2: Protein groups identification in hypophyryngeal glands of Italian bees (Apis mellifera ligustica). All proteins are identified as Apis mellifera origin. Accession number is the unique number given to mark the entry of a protein in the database (the sequence database generated from protein sequences of Apis mellifera, total entries of 22,575) that used to search against in PEAKS software…
Protein Group	Accession	-10lgP	Coverage (%)	#Peptides	#Unique	Avg. Mass	Description
9	gi|1032021685	575.99	81	174	174	94582	PREDICTED: translation elongation factor 2 isoform X1 [Apis mellifera]
24	gi|1032027441	520.54	36	165	165	566778	PREDICTED: basement membrane-specific heparan sulfate proteoglycan core protein [Apis mellifera]
28	gi|1032016928	520.94	61	158	158	280146	PREDICTED: spectrin alpha chain isoform X1 [Apis mellifera]
17	gi|1032026673	560.74	52	143	143	376756	PREDICTED: LOW QUALITY PROTEIN: apolipophorins [Apis mellifera]
10	gi|1032003511	536.47	88	129	129	56176	PREDICTED: protein disulfide-isomerase [Apis mellifera]
18	gi|328785330	522.3	65	118	118	100990	PREDICTED: staphylococcal nuclease domain-containing protein 1 [Apis mellifera]
19	gi|58585090	501.75	66	120	112	67938	glucose oxidase [Apis mellifera]
57	gi|571550343	495.64	48	105	104	264434	PREDICTED: fatty acid synthase [Apis mellifera]
53	gi|328779022	480.33	54	102	102	192086	PREDICTED: clathrin heavy chain [Apis mellifera]
35	gi|66547450	494.7	68	96	96	60413	PREDICTED: 60 kDa heat shock protein mitochondrial-like [Apis mellifera]
11	gi|1031997018	574.02	67	268	94	42745	PREDICTED: major royal jelly protein 3-like partial [Apis mellifera]
56	gi|328783917	476.79	58	93	93	138675	PREDICTED: vigilin [Apis mellifera]
20	gi|229892248	499.64	73	123	91	83384	heat shock protein 90 [Apis mellifera]
160	gi|1031997463	416.46	25	89	89	516731	PREDICTED: dynein heavy chain cytoplasmic [Apis mellifera]
25	gi|571571784	485.05	85	88	88	55130	PREDICTED: ATP synthase subunit beta mitochondrial [Apis mellifera]
69	gi|66504662	505.93	61	86	85	137995	PREDICTED: coatomer subunit alpha [Apis mellifera]
34	gi|571575247	493.55	74	81	79	88895	PREDICTED: transitional endoplasmic reticulum ATPase TER94 [Apis mellifera]
45	gi|335892843	439.62	72	76	76	70472	dolichyl-diphosphooligosaccharide--protein glycosyltransferase subunit 1 [Apis mellifera]
235	gi|1032018936	389.04	14	71	70	927251	PREDICTED: LOW QUALITY PROTEIN: microtubule-actin cross-linking factor 1 [Apis mellifera]
108	gi|571575903	467.09	57	63	63	96451	PREDICTED: coatomer subunit gamma isoform X2 [Apis mellifera]
41	gi|58531215	373.29	77	67	61	32986	ADP/ATP translocase [Apis mellifera]
93	gi|66530423	437.08	84	62	61	55686	PREDICTED: aldehyde dehydrogenase mitochondrial [Apis mellifera]
99	gi|571552393	407.55	69	61	61	70178	PREDICTED: polyadenylate-binding protein 1 [Apis mellifera]
48	gi|66535742	443.71	74	60	60	54252	PREDICTED: cytosolic non-specific dipeptidase [Apis mellifera]
61	gi|1032004544	445.76	70	60	60	48986	PREDICTED: elongation factor 1-gamma [Apis mellifera]
78	gi|229892203	422.61	55	61	60	75404	heat shock protein cognate 5 [Apis mellifera]
85	gi|1032029676	436.92	65	60	60	68373	PREDICTED: V-type proton ATPase catalytic subunit A [Apis mellifera]
104	gi|1032013081	450.33	46	62	60	172108	PREDICTED: bifunctional glutamate/proline--tRNA ligase partial [Apis mellifera]
141	gi|1032002316	443.71	43	60	60	180358	PREDICTED: UDP-glucose:glycoprotein glucosyltransferase isoform X2 [Apis mellifera]
26	gi|48104663	447.9	90	59	59	35755	PREDICTED: guanine nucleotide-binding protein subunit beta-like protein [Apis mellifera]
59	gi|66525285	413.31	55	58	58	48367	PREDICTED: 60S ribosomal protein L4 [Apis mellifera]
113	gi|1032021366	410.2	48	58	58	146264	PREDICTED: kinectin [Apis mellifera]
122	gi|571519001	417.86	49	58	58	138817	PREDICTED: protein transport protein Sec31A [Apis mellifera]
272	gi|1032027653	351.77	18	58	58	511514	PREDICTED: low-density lipoprotein receptor-related protein 2 [Apis mellifera]
64	gi|571539175	383.84	60	57	57	68920	PREDICTED: moesin/ezrin/radixin homolog 1 isoform X2 [Apis mellifera]
109	gi|1032023712	391.93	70	57	57	65364	PREDICTED: asparagine synthetase [glutamine-hydrolyzing] [Apis mellifera]
247	gi|1032008977	391.44	35	57	57	288699	PREDICTED: talin-1 [Apis mellifera]
277	gi|1032019129	342.55	13	57	57	655862	PREDICTED: microtubule-associated protein futsch [Apis mellifera]
63	gi|48100966	390.21	57	57	56	59512	PREDICTED: ATP synthase subunit alpha mitochondrial [Apis mellifera]
98	gi|110755553	388.03	67	56	56	48049	PREDICTED: aspartate aminotransferase mitochondrial [Apis mellifera]
102	gi|1032000855	409.45	53	56	56	107976	PREDICTED: neutral alpha-glucosidase AB isoform X1 [Apis mellifera]
114	gi|1032004823	414.38	58	56	56	106582	PREDICTED: alpha-actinin sarcomeric [Apis mellifera]
120	gi|66513481	416.01	61	56	56	117106	PREDICTED: ubiquitin-like modifier-activating enzyme 1 [Apis mellifera]
71	gi|66566113	402.19	52	56	55	47265	PREDICTED: 60S ribosomal protein L3 [Apis mellifera]
21	gi|229892210	481.05	76	107	54	71086	heat shock protein cognate 4 [Apis mellifera]
118	gi|328793058	404.69	54	54	54	34359	PREDICTED: 60S ribosomal protein L5 [Apis mellifera]
148	gi|1032014333	395.65	56	56	54	56610	PREDICTED: uncharacterized protein LOC410087 [Apis mellifera]
145	gi|1032007414	392.85	40	53	53	110028	PREDICTED: calcium-transporting ATPase sarcoplasmic/endoplasmic reticulum type isoform X4 [Apis mellifera]
49	gi|1031995519	415.4	54	52	52	46755	PREDICTED: glutathione S-transferase S1 isoform X1 [Apis mellifera]
105	gi|328788157	411.54	59	52	52	86539	PREDICTED: protein transport protein Sec23A isoform X1 [Apis mellifera]
135	gi|328790880	395.57	46	53	52	129903	PREDICTED: eukaryotic translation initiation factor 3 subunit A [Apis mellifera]
150	gi|571571517	373.99	55	52	52	120058	PREDICTED: ATP-citrate synthase [Apis mellifera]
62	gi|48103127	406.63	63	50	50	30332	PREDICTED: 40S ribosomal protein S2 [Apis mellifera]
67	gi|48142692	435.05	74	50	50	35883	PREDICTED: glyceraldehyde-3-phosphate dehydrogenase 2 [Apis mellifera]
106	gi|1032009238	421.4	70	50	50	43887	PREDICTED: enolase [Apis mellifera]
111	gi|1032028003	403.88	57	50	50	48406	PREDICTED: dolichyl-diphosphooligosaccharide--protein glycosyltransferase 48 kDa subunit [Apis mellifera]
167	gi|66548942	377.26	67	50	50	81550	PREDICTED: eukaryotic translation initiation factor 3 subunit B [Apis mellifera]
168	gi|571564543	340.97	61	50	50	68266	PREDICTED: lamin Dm0 isoform X3 [Apis mellifera]
42	gi|66559310	401.43	67	49	49	34415	PREDICTED: 60S acidic ribosomal protein P0 [Apis mellifera]
94	gi|66531434	415.87	75	48	48	55144	PREDICTED: V-type proton ATPase subunit B [Apis mellifera]
173	gi|66509442	340.82	55	48	48	90195	PREDICTED: dipeptidyl peptidase 3 [Apis mellifera]
279	gi|66505329	374.82	27	48	47	293874	PREDICTED: eIF-2-alpha kinase activator GCN1 [Apis mellifera]
347	gi|1032027902	361.32	30	47	47	228183	PREDICTED: myosin heavy chain non-muscle isoform X2 [Apis mellifera]
79	gi|110749621	373.26	62	51	46	13335	PREDICTED: histone H2A-like [Apis mellifera]
306	gi|571566248	389.62	28	46	46	253743	PREDICTED: CAD protein [Apis mellifera]
437	gi|571537717	335.62	15	47	46	490707	PREDICTED: spectrin beta chain non-erythrocytic 5 isoform X1 [Apis mellifera]
119	gi|110760701	386.77	84	45	45	27099	PREDICTED: 3-hydroxyacyl-CoA dehydrogenase type-2-like [Apis mellifera]
147	gi|48097100	402.33	71	45	45	42504	PREDICTED: 3-ketoacyl-CoA thiolase mitochondrial [Apis mellifera]
161	gi|571512062	377.27	57	45	45	93891	PREDICTED: 97 kDa heat shock protein isoform X2 [Apis mellifera]
162	gi|66521738	359.05	55	45	45	51930	PREDICTED: probable citrate synthase 2 mitochondrial [Apis mellifera]
82	gi|571508392	415.67	55	73	44	82754	PREDICTED: heat shock protein 83 [Apis mellifera]
136	gi|1032026812	370.23	58	44	44	37988	PREDICTED: xanthine dehydrogenase/oxidase-like [Apis mellifera]
301	gi|1032002588	361.5	28	45	44	269228	PREDICTED: nucleoprotein TPR isoform X1 [Apis mellifera]
52	gi|66504343	371.27	78	43	43	26842	PREDICTED: 40S ribosomal protein S3 [Apis mellifera]
74	gi|571564814	360.65	63	43	43	30043	PREDICTED: 40S ribosomal protein S3a [Apis mellifera]
89	gi|297591983	408.25	97	43	43	11623	60S acidic ribosomal protein P1 [Apis mellifera]
91	gi|571500086	337.8	51	43	43	31848	PREDICTED: 60S ribosomal protein L6 [Apis mellifera]
139	gi|571549174	398.39	47	43	43	77682	PREDICTED: transmembrane protein 214-A [Apis mellifera]
163	gi|571549122	360.68	63	43	43	70537	PREDICTED: very long-chain specific acyl-CoA dehydrogenase mitochondrial [Apis mellifera]
199	gi|1032023596	391.21	51	43	43	59306	PREDICTED: glucosylceramidase-like isoform X1 [Apis mellifera]
249	gi|1032022125	380.81	46	43	43	124559	PREDICTED: importin-5 [Apis mellifera]
410	gi|571578283	298.17	18	44	43	393848	PREDICTED: laminin subunit alpha [Apis mellifera]
169	gi|110750754	363.89	81	43	42	22560	PREDICTED: protein lethal(2)essential for life-like [Apis mellifera]
180	gi|66518853	377.46	68	42	42	52421	PREDICTED: elongation factor Tu mitochondrial-like [Apis mellifera]
320	gi|1032005485	340.86	37	42	42	180746	PREDICTED: laminin subunit gamma-1 [Apis mellifera]
80	gi|1032020254	359.88	58	43	41	30590	PREDICTED: 60S ribosomal protein L7 [Apis mellifera]
103	gi|335057540	402.77	74	41	41	16220	40S ribosomal protein S14 [Apis mellifera]
132	gi|48098039	408.68	51	41	41	85995	PREDICTED: probable aconitate hydratase mitochondrial isoform X1 [Apis mellifera]
156	gi|110763426	410.28	48	41	41	104730	PREDICTED: coatomer subunit beta [Apis mellifera]
226	gi|571554591	404.25	41	41	41	116144	PREDICTED: 2-oxoglutarate dehydrogenase mitochondrial isoform X5 [Apis mellifera]
351	gi|571514985	295.59	12	41	41	537888	PREDICTED: uncharacterized protein LOC408677 isoform X1 [Apis mellifera]
529	gi|1031998961	278.15	14	41	41	419037	PREDICTED: golgin subfamily B member 1 [Apis mellifera]
179	gi|66499419	407.62	44	40	40	98560	PREDICTED: puromycin-sensitive aminopeptidase isoform X1 [Apis mellifera]
155	gi|110755974	396.32	72	39	39	34020	PREDICTED: N-acetylneuraminate lyase-like [Apis mellifera]
158	gi|66513092	370.83	78	39	39	35802	PREDICTED: malate dehydrogenase mitochondrial [Apis mellifera]
205	gi|66519936	355.04	51	39	39	84334	PREDICTED: trifunctional enzyme subunit alpha mitochondrial [Apis mellifera]
217	gi|571545068	408.72	44	39	39	104390	PREDICTED: eukaryotic translation initiation factor 3 subunit C [Apis mellifera]
255	gi|66533395	362.37	66	39	39	57903	PREDICTED: T-complex protein 1 subunit beta [Apis mellifera]
257	gi|328781428	364.24	35	39	39	135144	PREDICTED: alanine--tRNA ligase cytoplasmic isoform X1 [Apis mellifera]
264	gi|66544702	348.87	62	39	39	59124	PREDICTED: T-complex protein 1 subunit theta [Apis mellifera]
368	gi|1031994863	339.52	25	39	39	229772	PREDICTED: putative glutamate synthase [NADPH] [Apis mellifera]
128	gi|1032012397	444.01	73	38	38	47224	PREDICTED: probable aspartate aminotransferase cytoplasmic [Apis mellifera]
166	gi|328779160	391.58	48	38	38	40569	PREDICTED: DNA ligase 1-like [Apis mellifera]
245	gi|66519390	383.43	50	38	38	98625	PREDICTED: 26S proteasome non-ATPase regulatory subunit 2 [Apis mellifera]
260	gi|110755692	366	35	38	38	144348	PREDICTED: isoleucine--tRNA ligase cytoplasmic [Apis mellifera]
281	gi|66522349	356.79	61	38	38	59415	PREDICTED: T-complex protein 1 subunit epsilon [Apis mellifera]
287	gi|1032019402	352.15	64	38	38	52514	PREDICTED: uncharacterized peptidase C1-like protein F26E4.3 isoform X1 [Apis mellifera]
60	gi|48105889	380.4	65	37	37	30370	PREDICTED: 60S ribosomal protein L7a [Apis mellifera]
76	gi|1032010648	372.04	60	37	37	33765	PREDICTED: 40S ribosomal protein SA [Apis mellifera]
123	gi|571532294	354.46	84	37	37	15274	PREDICTED: 40S ribosomal protein S12 [Apis mellifera]
190	gi|1032013937	335.94	84	37	37	44992	PREDICTED: phosphoglycerate kinase [Apis mellifera]
215	gi|571576863	352.49	40	38	37	75538	PREDICTED: dolichyl-diphosphooligosaccharide--protein glycosyltransferase subunit 2 [Apis mellifera]
392	gi|66520179	313.81	39	37	37	112502	PREDICTED: kinesin heavy chain [Apis mellifera]
107	gi|328777120	364.24	81	39	36	21787	PREDICTED: peroxiredoxin 1 [Apis mellifera]
127	gi|571549351	366.98	63	37	36	29783	PREDICTED: probable elongation factor 1-delta isoform X2 [Apis mellifera]
197	gi|1032024346	368.16	53	36	36	80521	PREDICTED: peroxisomal multifunctional enzyme type 2-like [Apis mellifera]
238	gi|571540964	371.55	60	36	36	59024	PREDICTED: non-specific lipid-transfer protein [Apis mellifera]
307	gi|1032008428	337.1	36	36	36	145180	PREDICTED: tetratricopeptide repeat protein 14 homolog isoform X1 [Apis mellifera]
364	gi|1032017833	341.79	27	36	36	248439	PREDICTED: uncharacterized protein LOC409888 isoform X3 [Apis mellifera]
87	gi|1032026478	400.82	39	35	35	72229	PREDICTED: uncharacterized protein LOC413627 [Apis mellifera]
90	gi|66517407	310.83	58	36	35	29428	PREDICTED: 40S ribosomal protein S4 [Apis mellifera]
95	gi|571547971	319.55	60	35	35	23902	PREDICTED: 40S ribosomal protein S8 isoform X1 [Apis mellifera]
125	gi|66551115	370.41	64	39	35	48156	PREDICTED: eukaryotic initiation factor 4A-I [Apis mellifera]
143	gi|1032028339	371.46	58	35	35	97366	PREDICTED: LOW QUALITY PROTEIN: coatomer subunit beta' [Apis mellifera]
200	gi|295842222	358.05	51	35	35	59246	thioredoxin reductase 1 isoform 1 [Apis mellifera]
234	gi|328789193	342.21	62	35	35	57723	PREDICTED: UTP--glucose-1-phosphate uridylyltransferase isoform X2 [Apis mellifera]
248	gi|571543475	381.5	54	35	35	83402	PREDICTED: threonine--tRNA ligase cytoplasmic isoform X1 [Apis mellifera]
154	gi|66534750	356.32	68	35	34	22809	PREDICTED: peptidyl-prolyl cis-trans isomerase-like [Apis mellifera]
188	gi|571577143	388.02	53	34	34	25055	PREDICTED: 60S ribosomal protein L10 [Apis mellifera]
192	gi|66504777	344.28	68	34	34	32302	PREDICTED: rRNA 2'-O-methyltransferase fibrillarin isoform X1 [Apis mellifera]
220	gi|1032016135	349.64	47	34	34	89323	PREDICTED: carnitine O-palmitoyltransferase 1 liver isoform [Apis mellifera]
250	gi|571512170	350.75	46	34	34	103035	PREDICTED: AP-1 complex subunit beta-1 [Apis mellifera]
303	gi|571529397	356.12	57	34	34	65260	PREDICTED: nucleolar protein 58 [Apis mellifera]
403	gi|66511337	320.38	51	36	34	79572	PREDICTED: heat shock protein 75 kDa mitochondrial [Apis mellifera]
578	gi|1031998906	292.28	19	34	34	277154	PREDICTED: pre-mRNA-processing-splicing factor 8 [Apis mellifera]
146	gi|283436152	378.94	83	34	33	25134	peroxiredoxin-like protein [Apis mellifera]
265	gi|1032010069	348.14	57	33	33	58752	PREDICTED: tyrosine--tRNA ligase cytoplasmic isoform X1 [Apis mellifera]
270	gi|66548257	355.09	40	34	33	138770	PREDICTED: cullin-associated NEDD8-dissociated protein 1 isoform X1 [Apis mellifera]
273	gi|571539812	362.41	51	33	33	59935	PREDICTED: T-complex protein 1 subunit eta [Apis mellifera]
274	gi|66563290	301.85	63	33	33	61007	PREDICTED: T-complex protein 1 subunit gamma [Apis mellifera]
317	gi|1032020881	337.78	36	33	33	139760	PREDICTED: neuroglian isoform X1 [Apis mellifera]
356	gi|571518766	310.65	37	34	33	122696	PREDICTED: myosin-IB [Apis mellifera]
659	gi|571554464	307.56	16	33	33	316397	PREDICTED: RANBP2-like and GRIP domain-containing protein 5/6 isoform X1 [Apis mellifera]
121	gi|328786330	375.63	40	32	32	78098	PREDICTED: saccharopine dehydrogenase-like oxidoreductase [Apis mellifera]
178	gi|66516926	347.56	47	32	32	28113	PREDICTED: 60S ribosomal protein L8 [Apis mellifera]
328	gi|66560172	329.74	62	32	32	59941	PREDICTED: T-complex protein 1 subunit alpha [Apis mellifera]
482	gi|328786150	344.82	39	32	32	125064	PREDICTED: heterogeneous nuclear ribonucleoprotein U-like protein 1 [Apis mellifera]
513	gi|1032007914	281.9	32	33	32	146531	PREDICTED: myosin heavy chain 95F [Apis mellifera]
126	gi|1032008950	369.16	64	31	31	57848	PREDICTED: protein ERGIC-53 [Apis mellifera]
195	gi|328787116	356.82	48	31	31	41158	PREDICTED: mannose-1-phosphate guanyltransferase beta [Apis mellifera]
225	gi|571570118	327.73	81	31	31	38180	PREDICTED: pentatricopeptide repeat-containing protein 2 mitochondrial-like [Apis mellifera]
231	gi|148224276	367.77	74	31	31	26899	triosephosphate isomerase [Apis mellifera]
242	gi|571525250	343.61	53	31	31	61498	PREDICTED: stress-induced-phosphoprotein 1 [Apis mellifera]
243	gi|571545167	311.78	46	31	31	52389	PREDICTED: protein transport protein Sec61 subunit alpha [Apis mellifera]
256	gi|328785044	303.61	64	31	31	39478	PREDICTED: prohibitin-2 [Apis mellifera]
261	gi|571520556	359.69	53	31	31	72462	PREDICTED: succinate dehydrogenase [ubiquinone] flavoprotein subunit mitochondrial [Apis mellifera]
311	gi|66558942	326.49	60	31	31	57379	PREDICTED: T-complex protein 1 subunit delta [Apis mellifera]
471	gi|571577978	340.12	45	31	31	119599	PREDICTED: presequence protease mitochondrial [Apis mellifera]
560	gi|1032028423	306.74	45	31	31	76917	PREDICTED: beta-glucuronidase [Apis mellifera]
598	gi|1032026440	277.1	13	31	31	458521	PREDICTED: LOW QUALITY PROTEIN: E3 ubiquitin-protein ligase HUWE1 [Apis mellifera]
202	gi|571522941	351.23	64	30	30	43835	PREDICTED: proliferation-associated protein 2G4 [Apis mellifera]
211	gi|66515987	348.98	85	30	30	19843	PREDICTED: translationally-controlled tumor protein homolog [Apis mellifera]
240	gi|66561330	355.71	55	30	30	61959	PREDICTED: phosphoglucomutase isoform X1 [Apis mellifera]
241	gi|110750766	350.88	77	33	30	23002	PREDICTED: protein lethal(2)essential for life-like [Apis mellifera]
276	gi|66540009	325.28	49	30	30	63405	PREDICTED: eukaryotic translation initiation factor 3 subunit L [Apis mellifera]
294	gi|328782596	334.95	47	30	30	55679	PREDICTED: succinate-semialdehyde dehydrogenase mitochondrial [Apis mellifera]
318	gi|571531698	335.85	58	30	30	51304	PREDICTED: synaptic vesicle membrane protein VAT-1 homolog-like [Apis mellifera]
326	gi|66523933	379.41	55	30	30	66258	PREDICTED: signal recognition particle subunit SRP68 [Apis mellifera]
395	gi|571521115	326.5	51	30	30	68433	PREDICTED: ATP-binding cassette sub-family E member 1 [Apis mellifera]
481	gi|571565639	344.81	54	30	30	52897	PREDICTED: 6-phosphogluconate dehydrogenase decarboxylating [Apis mellifera]
582	gi|1032000664	277.5	22	30	30	242753	PREDICTED: putative U5 small nuclear ribonucleoprotein 200 kDa helicase [Apis mellifera]
88	gi|66521459	314.09	71	29	29	30482	PREDICTED: voltage-dependent anion-selective channel [Apis mellifera]
165	gi|1032012472	344.08	62	29	29	53412	PREDICTED: cytosol aminopeptidase-like [Apis mellifera]
177	gi|571532025	323.6	68	29	29	24132	PREDICTED: 40S ribosomal protein S5 [Apis mellifera]
204	gi|66499429	346.51	47	29	29	46520	PREDICTED: probable medium-chain specific acyl-CoA dehydrogenase mitochondrial [Apis mellifera]
206	gi|62526114	345.68	70	29	29	40145	glycerol-3-phosphate dehydrogenase [Apis mellifera]
229	gi|66506786	335.81	83	29	29	36159	PREDICTED: malate dehydrogenase cytoplasmic [Apis mellifera]
283	gi|66501636	323.25	47	29	29	77420	PREDICTED: arginine--tRNA ligase cytoplasmic [Apis mellifera]
360	gi|571501685	296.1	61	29	29	40672	PREDICTED: transaldolase [Apis mellifera]
456	gi|288872187	335.77	47	29	29	80369	NADH-ubiquinone oxidoreductase 75 kDa subunit mitochondrial [Apis mellifera]
736	gi|328783026	284.54	22	29	29	221484	PREDICTED: titin-like [Apis mellifera]
244	gi|1032006901	342.29	31	28	28	139756	PREDICTED: protein transport protein Sec24C [Apis mellifera]
251	gi|296010819	371.74	59	35	28	57990	catalase [Apis mellifera]
275	gi|1032010947	336.62	61	28	28	47626	PREDICTED: cytochrome b-c1 complex subunit 2 mitochondrial [Apis mellifera]
284	gi|1032021913	344	45	28	28	103288	PREDICTED: C-1-tetrahydrofolate synthase cytoplasmic isoform X1 [Apis mellifera]
295	gi|66525867	277.11	50	28	28	39130	PREDICTED: phosphate carrier protein mitochondrial [Apis mellifera]
322	gi|1032012541	348.77	53	28	28	74154	PREDICTED: signal recognition particle subunit SRP72 [Apis mellifera]
344	gi|328789575	324.71	60	28	28	54641	PREDICTED: putative oxidoreductase GLYR1 homolog [Apis mellifera]
350	gi|66530010	327.92	69	28	28	45273	PREDICTED: hydroxysteroid dehydrogenase-like protein 2 isoform X1 [Apis mellifera]
376	gi|1032003036	331.16	50	28	28	71467	PREDICTED: 26S proteasome non-ATPase regulatory subunit 1 [Apis mellifera]
438	gi|571561836	309.85	33	28	28	133707	PREDICTED: valine--tRNA ligase isoform X1 [Apis mellifera]
445	gi|1031998219	308.22	34	28	28	121156	PREDICTED: importin-7 [Apis mellifera]
520	gi|571506184	309.77	51	28	28	44469	PREDICTED: acetyl-CoA acetyltransferase mitochondrial [Apis mellifera]
650	gi|1032007183	321.75	18	28	28	260684	PREDICTED: acetyl-CoA carboxylase isoform X6 [Apis mellifera]
116	gi|1031996453	371.56	68	27	27	49316	PREDICTED: chitinase-like protein Idgf4 isoform X1 [Apis mellifera]
184	gi|1032008644	330.79	81	27	27	30011	PREDICTED: protein l(2)37Cc [Apis mellifera]
185	gi|1032002547	345.92	68	31	27	28076	PREDICTED: 14-3-3 protein zeta isoform X1 [Apis mellifera]
222	gi|571575106	341.13	77	27	27	21830	PREDICTED: GTP-binding protein SAR1 [Apis mellifera]
252	gi|328787101	284.47	50	27	27	53582	PREDICTED: isocitrate dehydrogenase [NADP] cytoplasmic [Apis mellifera]
254	gi|66507594	322.74	60	27	27	50918	PREDICTED: trifunctional enzyme subunit beta mitochondrial [Apis mellifera]
259	gi|571548509	357.37	58	27	27	48794	PREDICTED: ATP-dependent RNA helicase WM6 [Apis mellifera]
290	gi|571574999	340.93	46	27	27	81342	PREDICTED: protein hu-li tai shao isoform X2 [Apis mellifera]
421	gi|571533194	321.12	39	27	27	108216	PREDICTED: zinc finger RNA-binding protein isoform X1 [Apis mellifera]
423	gi|1032023939	341.63	54	27	27	42478	PREDICTED: putative protein FAM10A4 [Apis mellifera]
426	gi|571542802	340.8	63	27	27	55929	PREDICTED: D-3-phosphoglycerate dehydrogenase [Apis mellifera]
441	gi|571576907	299.82	62	27	27	48457	PREDICTED: 26S protease regulatory subunit 7 [Apis mellifera]
600	gi|571567903	308.97	42	27	27	100830	PREDICTED: importin subunit beta-1 [Apis mellifera]
607	gi|1031997517	263.31	26	27	27	122424	PREDICTED: exportin-1 [Apis mellifera]
653	gi|328778238	303.07	53	27	27	71284	PREDICTED: NADP-dependent malic enzyme isoform X1 [Apis mellifera]
73	gi|571501696	336.77	54	26	26	24631	PREDICTED: 60S ribosomal protein L10a [Apis mellifera]
216	gi|110748949	344.4	71	26	26	39600	PREDICTED: fructose-bisphosphate aldolase [Apis mellifera]
330	gi|110762605	302.99	63	26	26	46335	PREDICTED: mannose-1-phosphate guanyltransferase alpha-A [Apis mellifera]
393	gi|328784982	317.73	48	26	26	69732	PREDICTED: neutral and basic amino acid transport protein rBAT isoform X2 [Apis mellifera]
396	gi|1032022489	350.67	71	27	26	36154	PREDICTED: annexin B9-like [Apis mellifera]
401	gi|1032019052	304.48	48	26	26	44869	PREDICTED: dnaJ homolog subfamily A member 1 [Apis mellifera]
407	gi|571533607	315.21	41	26	26	112865	PREDICTED: lon protease homolog mitochondrial isoform X2 [Apis mellifera]
476	gi|1032002147	294.08	19	27	26	211325	PREDICTED: titin-like [Apis mellifera]
483	gi|1032022760	329.92	65	26	26	45361	PREDICTED: glutamine synthetase isoform X1 [Apis mellifera]
658	gi|1032003533	299.86	14	26	26	319246	PREDICTED: filamin-A [Apis mellifera]
669	gi|1032010748	283.23	43	27	26	93108	PREDICTED: probable leucine--tRNA ligase mitochondrial isoform X1 [Apis mellifera]
755	gi|571543214	227.66	33	26	26	137959	PREDICTED: sister chromatid cohesion protein PDS5 homolog B isoform X3 [Apis mellifera]
214	gi|209180477	339.23	71	25	25	35861	lambda crystallin-like protein [Apis mellifera]
282	gi|66523390	291.75	53	25	25	61643	PREDICTED: glutamate dehydrogenase mitochondrial isoform X2 [Apis mellifera]
285	gi|58585196	313.15	47	25	25	80094	phenoloxidase subunit A3 [Apis mellifera]
296	gi|66509916	337.04	56	25	25	57414	PREDICTED: serine--tRNA ligase cytoplasmic [Apis mellifera]
336	gi|1031999879	312.08	56	25	25	55127	PREDICTED: nucleolar protein 56 [Apis mellifera]
349	gi|66499293	311.76	52	25	25	62968	PREDICTED: glucose-6-phosphate isomerase [Apis mellifera]
353	gi|1031994809	343.16	75	25	25	20027	PREDICTED: transcription factor BTF3 homolog 4 [Apis mellifera]
362	gi|1031996280	267.28	54	25	25	15757	PREDICTED: 60S ribosomal protein L28 [Apis mellifera]
375	gi|1032023069	342.69	32	25	25	136577	PREDICTED: large proline-rich protein BAG6 isoform X1 [Apis mellifera]
505	gi|110749420	283.5	33	26	25	91106	PREDICTED: AFG3-like protein 2 [Apis mellifera]
507	gi|1032018647	287.73	36	25	25	81922	PREDICTED: glutamine:fructose-6-phosphate aminotransferase 1 isoform X1 [Apis mellifera]
519	gi|571573648	348.04	34	25	25	114682	PREDICTED: LOW QUALITY PROTEIN: vinculin [Apis mellifera]
537	gi|328784089	296.23	37	25	25	86949	PREDICTED: E3 UFM1-protein ligase 1 homolog [Apis mellifera]
542	gi|571553455	278.82	15	25	25	254142	PREDICTED: tripeptidyl-peptidase 2 isoform X2 [Apis mellifera]
589	gi|1032008576	300.77	21	25	25	180151	PREDICTED: tensin-3 isoform X5 [Apis mellifera]
737	gi|1032022818	231.32	12	25	25	343732	PREDICTED: LOW QUALITY PROTEIN: uncharacterized protein LOC551566 [Apis mellifera]
140	gi|110758129	343.58	31	24	24	38483	PREDICTED: RNA-binding protein squid isoform X1 [Apis mellifera]
157	gi|1031996131	322.42	82	24	24	17592	PREDICTED: eukaryotic translation initiation factor 5A [Apis mellifera]
170	gi|110767080	274.2	39	25	24	28896	PREDICTED: 40S ribosomal protein S6 [Apis mellifera]
232	gi|110757985	315.31	73	24	24	16954	PREDICTED: 40S ribosomal protein S15 [Apis mellifera]
263	gi|1032012875	300.17	76	24	24	28991	PREDICTED: phosphoglycerate mutase 2 [Apis mellifera]
271	gi|110767298	276.75	53	24	24	18316	PREDICTED: 60S ribosomal protein L21 [Apis mellifera]
289	gi|48103834	344.69	78	24	24	20446	PREDICTED: protein lethal(2)essential for life-like [Apis mellifera]
341	gi|110768098	294.51	49	24	24	48483	PREDICTED: protein krasavietz [Apis mellifera]
367	gi|328778689	289.05	54	24	24	32518	PREDICTED: probable enoyl-CoA hydratase mitochondrial [Apis mellifera]
374	gi|571577728	298.41	46	24	24	44574	PREDICTED: probable pyruvate dehydrogenase E1 component subunit alpha mitochondrial isoform X1 [Apis mellifera]
394	gi|110751295	332.05	55	24	24	49787	PREDICTED: rab GDP dissociation inhibitor beta [Apis mellifera]
464	gi|1032023839	308.06	42	24	24	61999	PREDICTED: myelin expression factor 2 isoform X2 [Apis mellifera]
515	gi|328787509	319.66	38	24	24	88556	PREDICTED: membrane metallo-endopeptidase-like 1 isoform X1 [Apis mellifera]
555	gi|571549030	289.15	31	24	24	97329	PREDICTED: glycogen phosphorylase [Apis mellifera]
576	gi|1032004041	339.95	40	24	24	112086	PREDICTED: hexamerin 110 isoform X1 [Apis mellifera]
594	gi|1032011375	319.33	49	24	24	53279	PREDICTED: uncharacterized protein LOC552836 [Apis mellifera]
606	gi|571558139	290.05	29	24	24	128207	PREDICTED: LOW QUALITY PROTEIN: ubiquitin carboxyl-terminal hydrolase 7 [Apis mellifera]
813	gi|328781964	284.14	21	24	24	198099	PREDICTED: myosin-IIIb isoform X3 [Apis mellifera]
918	gi|1032017712	286.06	24	24	24	158975	PREDICTED: clustered mitochondria protein homolog isoform X2 [Apis mellifera]
96	gi|110765226	310.8	82	23	23	12000	PREDICTED: 60S acidic ribosomal protein P2 [Apis mellifera]
198	gi|1032009934	268.86	55	23	23	34986	PREDICTED: RNA-binding protein lark isoform X4 [Apis mellifera]
223	gi|110756571	251.97	68	23	23	16878	PREDICTED: 40S ribosomal protein S16 [Apis mellifera]
304	gi|66500205	353.94	57	23	23	53349	PREDICTED: mitochondrial-processing peptidase subunit beta [Apis mellifera]
305	gi|66551478	336.38	46	23	23	57807	PREDICTED: coatomer subunit delta [Apis mellifera]
316	gi|328781995	329.02	67	23	23	41399	PREDICTED: probable trans-2-enoyl-CoA reductase mitochondrial [Apis mellifera]
359	gi|48101907	344.36	57	26	23	47628	PREDICTED: 26S protease regulatory subunit 6A-B [Apis mellifera]
378	gi|66511652	342.25	44	23	23	64578	PREDICTED: asparagine--tRNA ligase cytoplasmic [Apis mellifera]
385	gi|571559139	322.07	39	23	23	63522	PREDICTED: delta-1-pyrroline-5-carboxylate dehydrogenase mitochondrial [Apis mellifera]
418	gi|1032002807	309.4	42	23	23	55206	PREDICTED: fumarate hydratase mitochondrial-like isoform X1 [Apis mellifera]
465	gi|328792585	293.68	50	24	23	46539	PREDICTED: cyclin-dependent kinase 10 [Apis mellifera]
475	gi|571577612	323.04	39	25	23	82610	PREDICTED: vesicle-fusing ATPase 1 [Apis mellifera]
480	gi|328790339	299.26	44	23	23	67105	PREDICTED: actin-interacting protein 1 isoform X1 [Apis mellifera]
509	gi|328790710	291.55	52	23	23	47040	PREDICTED: 26S protease regulatory subunit 6B [Apis mellifera]
583	gi|571522374	263.63	35	23	23	90486	PREDICTED: programmed cell death 6-interacting protein isoform X2 [Apis mellifera]
586	gi|571533329	254.97	33	23	23	99883	PREDICTED: eukaryotic translation initiation factor 4 gamma 2 isoform X1 [Apis mellifera]
590	gi|328790151	276.88	30	24	23	121472	PREDICTED: importin-4-like [Apis mellifera]
682	gi|66505925	266.43	27	23	23	147680	PREDICTED: splicing factor 3B subunit 1 isoform X1 [Apis mellifera]
705	gi|328787343	289.53	24	23	23	156390	PREDICTED: restin homolog [Apis mellifera]
72	gi|1032004004	456.05	72	103	22	52860	PREDICTED: major royal jelly protein 4 isoform X1 [Apis mellifera]
112	gi|1032001797	241.72	58	22	22	17506	PREDICTED: 60S ribosomal protein L14 isoform X2 [Apis mellifera]
213	gi|571500813	326.85	63	22	22	15378	PREDICTED: 40S ribosomal protein S17 [Apis mellifera]
224	gi|48140499	241.52	50	22	22	17342	PREDICTED: 40S ribosomal protein S19-like [Apis mellifera]
237	gi|66525576	329.4	73	22	22	36082	PREDICTED: aldose reductase-like [Apis mellifera]
239	gi|571576123	336.92	62	22	22	24577	PREDICTED: 40S ribosomal protein S7 [Apis mellifera]
292	gi|283837917	316.45	46	22	22	51464	suppressor of variegation 3-9 isoform 2 [Apis mellifera]
327	gi|571523743	298.6	22	22	22	100100	PREDICTED: prosaposin isoform X1 [Apis mellifera]
334	gi|66540209	317.64	39	22	22	67033	PREDICTED: electron transfer flavoprotein-ubiquinone oxidoreductase mitochondrial [Apis mellifera]
370	gi|66512107	306.91	62	22	22	26085	PREDICTED: proteasome subunit beta type-1 [Apis mellifera]
384	gi|1032007040	283.73	30	22	22	69538	PREDICTED: insulin-like growth factor 2 mRNA-binding protein 1 isoform X1 [Apis mellifera]
391	gi|1032021827	337.91	57	22	22	44708	PREDICTED: V-type proton ATPase subunit C isoform X2 [Apis mellifera]
413	gi|1032011585	286.7	32	23	22	85223	PREDICTED: ABC transporter G family member 20 isoform X2 [Apis mellifera]
419	gi|1032027666	306.92	48	22	22	59987	PREDICTED: 4-coumarate--CoA ligase 1-like isoform X1 [Apis mellifera]
472	gi|110755253	255.2	50	22	22	60177	PREDICTED: fatty-acid amide hydrolase 2-B [Apis mellifera]
508	gi|571531985	312.08	65	22	22	28120	PREDICTED: proteasome subunit alpha type-7-1 [Apis mellifera]
523	gi|1031998594	292.45	43	22	22	51529	PREDICTED: FK506-binding protein 59 isoform X1 [Apis mellifera]
532	gi|328782568	294.59	38	22	22	65716	PREDICTED: serine/threonine-protein phosphatase 2A 65 kDa regulatory subunit A alpha isoform isoform X2 [Apis mellifera]
533	gi|66519683	297.92	55	22	22	47977	PREDICTED: adenosylhomocysteinase [Apis mellifera]
588	gi|328793467	330.66	33	22	22	102209	PREDICTED: golgin subfamily A member 2-like [Apis mellifera]
612	gi|328789935	298.49	24	22	22	140149	PREDICTED: uncharacterized protein LOC725061 [Apis mellifera]
661	gi|328776866	271.5	34	22	22	109541	PREDICTED: methionine--tRNA ligase cytoplasmic isoform X1 [Apis mellifera]
149	gi|571527606	265.12	53	21	21	18125	PREDICTED: 40S ribosomal protein S11 [Apis mellifera]
201	gi|66499585	274.49	42	21	21	21380	PREDICTED: 60S ribosomal protein L17 [Apis mellifera]
208	gi|1032010794	210.89	59	21	21	22520	PREDICTED: 40S ribosomal protein S9 [Apis mellifera]
210	gi|66506623	256.97	39	21	21	23885	PREDICTED: 60S ribosomal protein L15 [Apis mellifera]
218	gi|1032029248	349.65	74	21	21	34060	PREDICTED: vitamin K-dependent protein C isoform X1 [Apis mellifera]
230	gi|66543659	282.65	58	21	21	12545	PREDICTED: 60S ribosomal protein L30 [Apis mellifera]
262	gi|66558956	286.18	64	21	21	14807	PREDICTED: 60S ribosomal protein L23 [Apis mellifera]
298	gi|571521147	305.39	54	21	21	58569	PREDICTED: H/ACA ribonucleoprotein complex subunit 4 [Apis mellifera]
302	gi|328791749	295.4	44	21	21	23590	PREDICTED: histone H1-like [Apis mellifera]
337	gi|328792782	322.83	45	21	21	51587	PREDICTED: eukaryotic translation initiation factor 3 subunit E isoform X1 [Apis mellifera]
352	gi|571538231	326.62	71	25	21	29111	PREDICTED: 14-3-3 protein epsilon [Apis mellifera]
361	gi|1032000377	291.62	85	21	21	30927	PREDICTED: proteasome subunit alpha type-1-like [Apis mellifera]
405	gi|328793299	334.86	33	21	21	70843	PREDICTED: uncharacterized protein LOC413757 [Apis mellifera]
422	gi|1032005511	287.87	59	24	21	45763	PREDICTED: 26S protease regulatory subunit 8 [Apis mellifera]
439	gi|1031999590	325.48	27	21	21	63300	PREDICTED: nucleobindin-2 isoform X1 [Apis mellifera]
446	gi|571575282	302.96	48	21	21	64653	PREDICTED: eukaryotic translation initiation factor 3 subunit D [Apis mellifera]
460	gi|1032001508	295.44	75	21	21	29193	PREDICTED: farnesol dehydrogenase-like [Apis mellifera]
463	gi|1032021947	297.77	30	22	21	107893	PREDICTED: pre-mRNA-processing factor 39-like [Apis mellifera]
469	gi|571558591	345.86	82	24	21	20422	PREDICTED: ADP-ribosylation factor 2 [Apis mellifera]
473	gi|1031996051	303.1	68	21	21	30390	PREDICTED: phosphomannomutase [Apis mellifera]
512	gi|571523773	300.01	32	21	21	107251	PREDICTED: ER membrane protein complex subunit 1 isoform X1 [Apis mellifera]
566	gi|66511128	252.6	34	21	21	99899	PREDICTED: N-alpha-acetyltransferase 15 NatA auxiliary subunit [Apis mellifera]
571	gi|571514405	283.28	44	21	21	45598	PREDICTED: 26S proteasome non-ATPase regulatory subunit 6 [Apis mellifera]
738	gi|1032001960	281.6	26	21	21	130148	PREDICTED: nodal modulator 3 [Apis mellifera]
740	gi|571561608	271.74	26	21	21	125502	PREDICTED: regulator of nonsense transcripts 1 [Apis mellifera]
783	gi|1032019912	277.23	16	21	21	226588	PREDICTED: protein lap4 [Apis mellifera]
1156	gi|328782396	238.69	10	21	21	383668	PREDICTED: sushi von Willebrand factor type A EGF and pentraxin domain-containing protein 1 isoform X1 [Apis mellifera]
14	gi|48095525	503.72	84	83	20	50175	PREDICTED: tubulin beta-1 chain [Apis mellifera]
75	gi|48106363	285.31	57	20	20	17875	PREDICTED: 40S ribosomal protein S10-like [Apis mellifera]
176	gi|110749558	224.32	45	20	20	13694	PREDICTED: histone H2B [Apis mellifera]
193	gi|571511904	267.85	47	21	20	21680	PREDICTED: 60S ribosomal protein L18 [Apis mellifera]
203	gi|571515702	313.8	73	20	20	16832	PREDICTED: cofilin/actin-depolymerizing factor homolog [Apis mellifera]
212	gi|571573543	265.52	38	20	20	23583	PREDICTED: 60S ribosomal protein L19 [Apis mellifera]
228	gi|110749619	294.67	53	33	20	15388	PREDICTED: histone H3 [Apis mellifera]
258	gi|66547447	252.41	68	20	20	11403	PREDICTED: 10 kDa heat shock protein mitochondrial [Apis mellifera]
267	gi|66526646	325.86	56	20	20	54525	PREDICTED: dihydrolipoyl dehydrogenase mitochondrial [Apis mellifera]
293	gi|335892820	317.01	69	20	20	38449	pyruvate dehydrogenase E1 component subunit beta mitochondrial [Apis mellifera]
310	gi|66508940	319.1	60	20	20	29907	PREDICTED: complement component 1 Q subcomponent-binding protein mitochondrial [Apis mellifera]
315	gi|1032012174	305.18	64	20	20	24072	PREDICTED: protein D2-like isoform X1 [Apis mellifera]
325	gi|1032008338	333.38	65	20	20	44597	PREDICTED: obg-like ATPase 1 [Apis mellifera]
332	gi|110771708	289.33	50	20	20	16027	PREDICTED: 40S ribosomal protein S23 [Apis mellifera]
406	gi|571532679	307.16	58	20	20	44477	PREDICTED: eukaryotic translation initiation factor 3 subunit M [Apis mellifera]
433	gi|571547469	281.38	52	20	20	39322	PREDICTED: heterogeneous nuclear ribonucleoprotein A1 A2/B1 homolog isoform X1 [Apis mellifera]
451	gi|48126476	307.92	77	20	20	31425	PREDICTED: eukaryotic translation initiation factor 3 subunit F [Apis mellifera]
452	gi|571511433	284.88	57	21	20	27781	PREDICTED: ATP synthase subunit b mitochondrial [Apis mellifera]
467	gi|1032011876	314.37	37	20	20	100347	PREDICTED: protein transport protein Sec24B [Apis mellifera]
474	gi|66534191	326.12	63	20	20	48175	PREDICTED: probable histone-binding protein Caf1 isoform X2 [Apis mellifera]
526	gi|1032027452	292.01	32	20	20	81568	PREDICTED: calcium-binding mitochondrial carrier protein Aralar1 isoform X1 [Apis mellifera]
540	gi|66505984	285.97	49	20	20	44666	PREDICTED: failed axon connections isoform X1 [Apis mellifera]
545	gi|571566140	286.58	50	20	20	47386	PREDICTED: 26S proteasome non-ATPase regulatory subunit 11 [Apis mellifera]
554	gi|571573222	309.06	52	20	20	50580	PREDICTED: hexokinase type 2 isoform X3 [Apis mellifera]
557	gi|571561998	304.14	53	20	20	33286	PREDICTED: alpha-soluble NSF attachment protein [Apis mellifera]
572	gi|1032007903	271.3	22	20	20	183101	PREDICTED: glycogen debranching enzyme isoform X1 [Apis mellifera]
602	gi|1032019000	259.38	24	20	20	144968	PREDICTED: nidogen-2 [Apis mellifera]
642	gi|571506173	262.07	39	20	20	83029	PREDICTED: dynamin-1-like protein [Apis mellifera]
683	gi|328780628	230.1	20	20	20	130800	PREDICTED: manganese-transporting ATPase 13A1 [Apis mellifera]
814	gi|110751418	254.73	35	20	20	68674	PREDICTED: histidine--tRNA ligase cytoplasmic isoform X1 [Apis mellifera]
933	gi|1032029939	251.65	32	20	20	88395	PREDICTED: putative ATP-dependent RNA helicase DHX30 [Apis mellifera]
159	gi|571578024	272.07	63	19	19	17918	PREDICTED: 60S ribosomal protein L12 [Apis mellifera]
172	gi|66551967	197.16	45	19	19	25303	PREDICTED: 60S ribosomal protein L13 [Apis mellifera]
329	gi|1032023842	315.78	55	19	19	39135	PREDICTED: probable isocitrate dehydrogenase [NAD] subunit alpha mitochondrial [Apis mellifera]
333	gi|1032002263	281.24	20	19	19	110943	PREDICTED: tetratricopeptide repeat protein 27-like isoform X2 [Apis mellifera]
348	gi|1032025185	327.22	46	19	19	58104	PREDICTED: LOW QUALITY PROTEIN: T-complex protein 1 subunit zeta [Apis mellifera]
365	gi|571562230	282.88	21	20	19	80453	PREDICTED: dolichyl-diphosphooligosaccharide--protein glycosyltransferase subunit STT3A [Apis mellifera]
372	gi|328788617	290.75	33	19	19	67593	PREDICTED: lysine--tRNA ligase isoform X2 [Apis mellifera]
373	gi|571500181	266.8	42	19	19	52411	PREDICTED: bleomycin hydrolase isoform X2 [Apis mellifera]
397	gi|328791014	251.74	76	22	19	20707	PREDICTED: ADP-ribosylation factor 1 [Apis mellifera]
408	gi|110750764	344.76	65	19	19	27698	PREDICTED: protein lethal(2)essential for life-like [Apis mellifera]
412	gi|48098249	296.08	67	19	19	29891	PREDICTED: chloride intracellular channel exc-4 [Apis mellifera]
415	gi|1032005044	315.87	68	19	19	36014	PREDICTED: coatomer subunit epsilon [Apis mellifera]
436	gi|66509032	275.24	43	22	19	49234	PREDICTED: 26S protease regulatory subunit 4 [Apis mellifera]
492	gi|66517659	288.96	69	19	19	32128	PREDICTED: glyoxalase domain-containing protein 4 [Apis mellifera]
496	gi|328776350	304.11	28	19	19	88228	PREDICTED: translocation protein SEC63 homolog [Apis mellifera]
538	gi|327315378	309.37	53	19	19	46233	regulator of chromosome condensation [Apis mellifera]
539	gi|1032011933	291.06	31	20	19	94505	PREDICTED: LOW QUALITY PROTEIN: probable tRNA (guanine(26)-N(2))-dimethyltransferase [Apis mellifera]
548	gi|335892852	284.81	48	19	19	58330	putative fatty acyl-CoA reductase CG8306-like [Apis mellifera]
580	gi|48094341	275.49	65	19	19	20826	PREDICTED: myophilin [Apis mellifera]
584	gi|571576013	257.12	22	19	19	119181	PREDICTED: eukaryotic translation initiation factor 5B isoform X1 [Apis mellifera]
630	gi|1032020727	273.96	22	19	19	106087	PREDICTED: EH domain-containing protein 3 [Apis mellifera]
649	gi|110759433	244.94	45	19	19	46928	PREDICTED: la protein homolog [Apis mellifera]
687	gi|1031999023	268.34	30	19	19	76635	PREDICTED: protein Skeletor isoforms B/C isoform X2 [Apis mellifera]
697	gi|48097576	272.08	32	19	19	93876	PREDICTED: nuclear pore complex protein Nup93-like [Apis mellifera]
722	gi|1032021047	242.58	23	19	19	115178	PREDICTED: sodium/potassium-transporting ATPase subunit alpha isoform X3 [Apis mellifera]
723	gi|571550203	282.43	45	19	19	50939	PREDICTED: eukaryotic translation initiation factor 5 [Apis mellifera]
731	gi|571506170	273.51	40	19	19	73122	PREDICTED: carnitine O-palmitoyltransferase 2 mitochondrial-like partial [Apis mellifera]
792	gi|1032001149	215.93	20	20	19	126386	PREDICTED: FACT complex subunit spt16 isoform X2 [Apis mellifera]
801	gi|328778476	296.43	56	20	19	53173	PREDICTED: retinal dehydrogenase 1 [Apis mellifera]
837	gi|66553024	281.82	20	20	19	135290	PREDICTED: splicing factor 3B subunit 3 [Apis mellifera]
851	gi|1031994959	238.59	22	19	19	110594	PREDICTED: glutamyl aminopeptidase isoform X1 [Apis mellifera]
870	gi|1032008721	213.81	14	19	19	215310	PREDICTED: unconventional myosin-Va [Apis mellifera]
84	gi|1032001169	290.09	54	18	18	21521	PREDICTED: 60S ribosomal protein L9 [Apis mellifera]
186	gi|48130977	206.61	47	18	18	21022	PREDICTED: 60S ribosomal protein L18a [Apis mellifera]
221	gi|66500885	218.53	51	18	18	23363	PREDICTED: 60S ribosomal protein L13a [Apis mellifera]
227	gi|48095625	277.06	51	18	18	15343	PREDICTED: 40S ribosomal protein S24 [Apis mellifera]
253	gi|1032021034	313.39	40	18	18	66344	PREDICTED: LOW QUALITY PROTEIN: adipocyte plasma membrane-associated protein [Apis mellifera]
355	gi|571565086	303.11	70	18	18	16811	PREDICTED: calmodulin [Apis mellifera]
379	gi|66565249	281.39	62	18	18	24615	PREDICTED: elongation factor 1-beta' [Apis mellifera]
382	gi|328777671	314.9	68	18	18	37661	PREDICTED: inorganic pyrophosphatase [Apis mellifera]
411	gi|1032003999	247.13	51	18	18	15932	PREDICTED: 60S ribosomal protein L32 isoform X1 [Apis mellifera]
431	gi|1032022425	296.29	59	18	18	26718	PREDICTED: proteasome subunit alpha type-5 [Apis mellifera]
459	gi|571527600	291.81	54	18	18	39109	PREDICTED: dnaJ protein homolog 1 [Apis mellifera]
478	gi|1032013728	277.15	29	18	18	57746	PREDICTED: scavenger receptor class B member 1-like [Apis mellifera]
495	gi|66523683	270.24	41	18	18	60517	PREDICTED: aspartate--tRNA ligase cytoplasmic [Apis mellifera]
498	gi|1032003052	257.28	38	18	18	41620	PREDICTED: tumor protein D53 homolog [Apis mellifera]
552	gi|66509800	280.02	29	18	18	89185	PREDICTED: probable glutamine--tRNA ligase [Apis mellifera]
553	gi|328781289	291.36	29	18	18	80841	PREDICTED: long-chain-fatty-acid--CoA ligase 4 isoform X1 [Apis mellifera]
596	gi|66522082	259.59	38	18	18	78753	PREDICTED: GMP synthase [glutamine-hydrolyzing] [Apis mellifera]
611	gi|328779076	265.92	24	18	18	85797	PREDICTED: MICOS complex subunit Mic60 isoform X7 [Apis mellifera]
618	gi|328785951	246.84	25	18	18	73404	PREDICTED: RNA-binding protein 34-like [Apis mellifera]
624	gi|328775950	300.82	40	18	18	42467	PREDICTED: transcriptional activator protein Pur-beta isoform X6 [Apis mellifera]
668	gi|328780766	273.38	42	18	18	61200	PREDICTED: apoptosis inhibitor 5 [Apis mellifera]
675	gi|66526670	255.58	43	18	18	52564	PREDICTED: methionine aminopeptidase 2 [Apis mellifera]
703	gi|110757574	232.26	29	18	18	84989	PREDICTED: cysteine--tRNA ligase cytoplasmic [Apis mellifera]
741	gi|1032008493	280.45	30	19	18	110384	PREDICTED: 116 kDa U5 small nuclear ribonucleoprotein component [Apis mellifera]
808	gi|1032012779	238.8	24	18	18	126273	PREDICTED: exportin-7 isoform X2 [Apis mellifera]
827	gi|328791734	246.14	30	18	18	88830	PREDICTED: LETM1 and EF-hand domain-containing protein anon-60Da mitochondrial [Apis mellifera]
868	gi|1032015837	260.44	19	18	18	167379	PREDICTED: host cell factor 1 isoform X1 [Apis mellifera]
890	gi|1032012060	262.33	33	18	18	66656	PREDICTED: fragile X mental retardation syndrome-related protein 1 isoform X2 [Apis mellifera]
1002	gi|571516079	273.89	37	18	18	71727	PREDICTED: protein sly1 homolog [Apis mellifera]
278	gi|571576016	250.84	52	17	17	16740	PREDICTED: 60S ribosomal protein L27a [Apis mellifera]
335	gi|1032012443	331.31	53	17	17	52793	PREDICTED: LOW QUALITY PROTEIN: 4-hydroxybutyrate coenzyme A transferase-like [Apis mellifera]
345	gi|571572991	307.02	73	17	17	20336	PREDICTED: ATP synthase subunit d mitochondrial [Apis mellifera]
387	gi|1032025849	296.45	46	17	17	49210	PREDICTED: eukaryotic peptide chain release factor subunit 1 [Apis mellifera]
414	gi|328785112	313.54	55	17	17	30057	PREDICTED: proteasome subunit beta type-4 [Apis mellifera]
417	gi|66526470	306.8	53	17	17	35379	PREDICTED: electron transfer flavoprotein subunit alpha mitochondrial [Apis mellifera]
434	gi|66522335	294.53	54	18	17	36454	PREDICTED: 26S proteasome non-ATPase regulatory subunit 7 [Apis mellifera]
458	gi|48097144	307.51	65	17	17	21301	PREDICTED: probable signal peptidase complex subunit 2 [Apis mellifera]
491	gi|66521713	263.98	29	17	17	84373	PREDICTED: glycine--tRNA ligase [Apis mellifera]
493	gi|110756630	279.84	52	17	17	34306	PREDICTED: protein SEC13 homolog [Apis mellifera]
497	gi|1032018190	320.73	35	17	17	75706	PREDICTED: leucine-rich repeat-containing protein 15-like [Apis mellifera]
534	gi|1032002181	325.7	55	21	17	51448	PREDICTED: probable hydroxyacid-oxoacid transhydrogenase mitochondrial [Apis mellifera]
536	gi|48142864	292.14	36	17	17	65986	PREDICTED: eukaryotic peptide chain release factor GTP-binding subunit ERF3A [Apis mellifera]
597	gi|571508698	250.64	49	17	17	44487	PREDICTED: 26S protease regulatory subunit 10B [Apis mellifera]
644	gi|1032002541	262.17	25	17	17	83838	PREDICTED: LOW QUALITY PROTEIN: ATP-dependent 6-phosphofructokinase [Apis mellifera]
664	gi|571558143	262.73	34	17	17	61232	PREDICTED: serine hydroxymethyltransferase cytosolic isoform X1 [Apis mellifera]
671	gi|571578492	236.27	47	17	17	45267	PREDICTED: mannose-6-phosphate isomerase [Apis mellifera]
716	gi|1032003937	254.26	34	17	17	60210	PREDICTED: phosphoacetylglucosamine mutase [Apis mellifera]
742	gi|571527843	270.6	42	17	17	46704	PREDICTED: tryptophan--tRNA ligase cytoplasmic [Apis mellifera]
860	gi|571568825	244.7	44	17	17	53097	PREDICTED: probable methylmalonate-semialdehyde dehydrogenase [acylating] mitochondrial isoform X2 [Apis mellifera]
873	gi|1031999131	243.19	39	17	17	70005	PREDICTED: thrombospondin type-1 domain-containing protein 4-like [Apis mellifera]
1044	gi|334724440	215.24	12	17	17	242014	filamin-like [Apis mellifera]
1247	gi|1031996062	184.03	4	17	17	603065	PREDICTED: protein purity of essence isoform X5 [Apis mellifera]
54	gi|229892265	424.65	52	69	16	70389	heat shock protein Hsp70Ab-like [Apis mellifera]
236	gi|66562243	248.93	50	17	16	17210	PREDICTED: 40S ribosomal protein S13 [Apis mellifera]
338	gi|48138819	246.28	55	16	16	28084	PREDICTED: vesicle-associated membrane protein-associated protein B [Apis mellifera]
371	gi|66549799	213.1	41	16	16	26606	PREDICTED: 60S ribosomal protein L23a [Apis mellifera]
390	gi|328782334	302.04	33	16	16	67971	PREDICTED: ras GTPase-activating protein-binding protein 2 [Apis mellifera]
402	gi|66556287	281.91	56	16	16	26133	PREDICTED: V-type proton ATPase subunit E [Apis mellifera]
430	gi|66504263	275.21	70	16	16	22161	PREDICTED: membrane-associated progesterone receptor component 1 [Apis mellifera]
450	gi|328778152	274.95	32	16	16	47011	PREDICTED: plasminogen activator inhibitor 1 RNA-binding protein-like isoform X1 [Apis mellifera]
494	gi|571548220	277.25	75	16	16	12388	PREDICTED: protein translation factor SUI1 homolog [Apis mellifera]
559	gi|328790551	274.45	39	16	16	56609	PREDICTED: 4-aminobutyrate aminotransferase mitochondrial isoform X1 [Apis mellifera]
569	gi|571560954	273.4	56	16	16	36028	PREDICTED: annexin B11-like isoform X2 [Apis mellifera]
574	gi|66499731	283.95	49	16	16	46859	PREDICTED: actin-related protein 3 [Apis mellifera]
599	gi|571514456	252.96	32	16	16	33487	PREDICTED: RNA-binding protein squid-like [Apis mellifera]
604	gi|571559875	262.07	49	16	16	52682	PREDICTED: NADH dehydrogenase [ubiquinone] flavoprotein 1 mitochondrial [Apis mellifera]
657	gi|571573940	257.68	51	16	16	43145	PREDICTED: interleukin enhancer-binding factor 2 homolog isoform X1 [Apis mellifera]
685	gi|328782156	280.4	30	16	16	65086	PREDICTED: nitrilase homolog 1-like [Apis mellifera]
695	gi|66557634	273.59	47	16	16	44609	PREDICTED: short-chain specific acyl-CoA dehydrogenase mitochondrial [Apis mellifera]
701	gi|110760457	231.87	31	17	16	78660	PREDICTED: putative ATP-dependent RNA helicase Pl10 [Apis mellifera]
713	gi|66511475	235.22	24	16	16	104956	PREDICTED: AP-2 complex subunit alpha [Apis mellifera]
728	gi|1032001918	304.89	23	16	16	87824	PREDICTED: uncharacterized protein LOC724838 [Apis mellifera]
776	gi|571575499	212.29	34	16	16	68855	PREDICTED: ATPase family AAA domain-containing protein 3 [Apis mellifera]
781	gi|66534871	234.74	24	16	16	94116	PREDICTED: general vesicular transport factor p115 [Apis mellifera]
786	gi|1032000831	256.88	21	16	16	134108	PREDICTED: nuclear pore complex protein Nup155 isoform X1 [Apis mellifera]
871	gi|571550032	236.63	24	16	16	113560	PREDICTED: lysosomal alpha-glucosidase-like [Apis mellifera]
888	gi|66512450	291.95	23	16	16	112511	PREDICTED: aminopeptidase Ey isoform X2 [Apis mellifera]
982	gi|571554540	252.64	43	16	16	47314	PREDICTED: isovaleryl-CoA dehydrogenase mitochondrial [Apis mellifera]
1057	gi|1032011573	216.29	19	16	16	121812	PREDICTED: uncharacterized protein LOC409665 isoform X1 [Apis mellifera]
13	gi|571565217	384.64	60	72	15	50521	PREDICTED: elongation factor 1-alpha isoform X1 [Apis mellifera]
424	gi|334852201	304.35	20	16	15	91179	STT3 subunit of the oligosaccharyltransferase complex homolog B [Apis mellifera]
443	gi|295842220	281.01	52	15	15	27168	thioredoxin peroxidase 3 isoform 1 [Apis mellifera]
461	gi|66556661	298.3	59	16	15	28514	PREDICTED: adenylate kinase [Apis mellifera]
502	gi|66520256	255.08	51	15	15	27581	PREDICTED: electron transfer flavoprotein subunit beta [Apis mellifera]
530	gi|571578355	263.52	38	15	15	50233	PREDICTED: 26S proteasome non-ATPase regulatory subunit 12 [Apis mellifera]
535	gi|335892839	265.72	42	15	15	38821	eukaryotic translation initiation factor 3 subunit H [Apis mellifera]
546	gi|571560348	294.53	44	15	15	50589	PREDICTED: FAS-associated factor 2 [Apis mellifera]
562	gi|328790105	250.31	16	16	15	75659	PREDICTED: lipase maturation factor 2-like [Apis mellifera]
573	gi|1032007735	262.19	56	15	15	25090	PREDICTED: proteasome subunit beta type-6 [Apis mellifera]
595	gi|571577775	254.27	35	15	15	56940	PREDICTED: probable 26S proteasome non-ATPase regulatory subunit 3 [Apis mellifera]
617	gi|66519842	243.18	43	15	15	30306	PREDICTED: proteasome subunit beta type-7 [Apis mellifera]
623	gi|1032019632	239.88	32	15	15	67578	PREDICTED: phenylalanine--tRNA ligase beta subunit isoform X1 [Apis mellifera]
632	gi|110755833	239.25	35	15	15	57387	PREDICTED: eukaryotic translation initiation factor 4B [Apis mellifera]
646	gi|48106137	280.7	47	15	15	50079	PREDICTED: ruvB-like 1 [Apis mellifera]
688	gi|1032021097	234.25	14	15	15	147389	PREDICTED: dystroglycan isoform X1 [Apis mellifera]
691	gi|328790127	257.7	28	15	15	65760	PREDICTED: ran GTPase-activating protein 1 isoform X1 [Apis mellifera]
719	gi|1032001024	214.2	36	15	15	63925	PREDICTED: hrp65 protein-like isoform X2 [Apis mellifera]
752	gi|571575472	235.36	56	15	15	28023	PREDICTED: nuclease-sensitive element-binding protein 1 isoform X3 [Apis mellifera]
756	gi|66547365	255.23	31	15	15	43640	PREDICTED: 26S proteasome non-ATPase regulatory subunit 13 [Apis mellifera]
761	gi|328793605	272.67	50	15	15	41822	PREDICTED: farnesyl pyrophosphate synthase-like [Apis mellifera]
785	gi|328783479	261.44	41	15	15	44897	PREDICTED: 3-hydroxyisobutyryl-CoA hydrolase mitochondrial isoform X2 [Apis mellifera]
794	gi|328780322	237.9	23	15	15	117814	PREDICTED: pre-mRNA-splicing factor ATP-dependent RNA helicase DHX15 isoform X2 [Apis mellifera]
795	gi|201023353	237.38	39	15	15	59669	esterase A2 [Apis mellifera]
819	gi|1032011427	251.1	13	15	15	178300	PREDICTED: SWI/SNF complex subunit SMARCC1-like [Apis mellifera]
828	gi|571553522	245.33	44	15	15	35939	PREDICTED: cAMP-dependent protein kinase type II regulatory subunit isoform X2 [Apis mellifera]
836	gi|1032008510	290.62	37	15	15	65654	PREDICTED: 4-coumarate--CoA ligase 1 isoform X1 [Apis mellifera]
846	gi|66550870	246.8	23	16	15	98814	PREDICTED: cytoplasmic aconitate hydratase-like [Apis mellifera]
858	gi|1032002543	236.58	18	15	15	43312	PREDICTED: translocating chain-associated membrane protein 1-like 1 [Apis mellifera]
889	gi|1032023775	210.1	14	15	15	156566	PREDICTED: la-related protein 1B isoform X1 [Apis mellifera]
919	gi|1032018912	226.24	12	15	15	200277	PREDICTED: lysosomal alpha-mannosidase-like [Apis mellifera]
951	gi|1031999271	212.83	16	15	15	152135	PREDICTED: transport and Golgi organization protein 1 [Apis mellifera]
971	gi|328781990	250.42	24	15	15	104260	PREDICTED: nuclear valosin-containing protein-like [Apis mellifera]
1003	gi|571544686	233.81	25	15	15	86577	PREDICTED: phospholipase A-2-activating protein [Apis mellifera]
1101	gi|1032026902	198.79	9	15	15	224934	PREDICTED: myosin heavy chain muscle isoform X5 [Apis mellifera]
1147	gi|328775847	203.53	23	15	15	87944	PREDICTED: putative RNA-binding protein 15B isoform X2 [Apis mellifera]
1196	gi|328781722	199.01	8	15	15	294823	PREDICTED: probable ubiquitin carboxyl-terminal hydrolase FAF-X isoform X1 [Apis mellifera]
1282	gi|328784193	192.47	11	15	15	195339	PREDICTED: DNA-directed RNA polymerase I subunit RPA1 [Apis mellifera]
1345	gi|1032007326	162.95	34	15	15	63037	PREDICTED: fasciclin-3 [Apis mellifera]
383	gi|1032000781	237.7	53	14	14	22684	PREDICTED: nascent polypeptide-associated complex subunit alpha isoform X2 [Apis mellifera]
416	gi|571571560	278.45	53	27	14	15328	PREDICTED: histone H3.3 [Apis mellifera]
425	gi|571569016	193.29	50	14	14	21124	PREDICTED: 40S ribosomal protein S18 [Apis mellifera]
484	gi|48095960	244.83	72	15	14	17620	PREDICTED: cytochrome c oxidase subunit 5A mitochondrial [Apis mellifera]
510	gi|66525165	232.75	30	14	14	29223	PREDICTED: upstream activation factor subunit spp27 [Apis mellifera]
517	gi|48097366	225.14	50	14	14	24644	PREDICTED: GTP-binding nuclear protein Ran [Apis mellifera]
541	gi|571551769	236.7	38	14	14	34817	PREDICTED: cytochrome c1 heme protein mitochondrial isoform X2 [Apis mellifera]
575	gi|571571008	253.07	62	15	14	37370	PREDICTED: guanine nucleotide-binding protein G(I)/G(S)/G(T) subunit beta-1 [Apis mellifera]
579	gi|66501172	237.9	52	14	14	23686	PREDICTED: ras-related protein Rab-2 [Apis mellifera]
593	gi|571569626	268.81	32	17	14	67865	PREDICTED: ATP-dependent RNA helicase dbp2-like [Apis mellifera]
601	gi|571544412	252.45	36	14	14	38325	PREDICTED: ATPase ASNA1 homolog [Apis mellifera]
603	gi|328776512	257.32	45	14	14	32232	PREDICTED: mitochondrial 2-oxoglutarate/malate carrier protein-like [Apis mellifera]
608	gi|66513511	258.37	49	15	14	55052	PREDICTED: pre-mRNA-processing factor 19 [Apis mellifera]
613	gi|66513776	266.54	31	14	14	71680	PREDICTED: ATP-binding cassette sub-family F member 1 [Apis mellifera]
628	gi|571548223	255.62	30	14	14	71355	PREDICTED: la-related protein 4 isoform X1 [Apis mellifera]
636	gi|328788384	246.52	27	14	14	55648	PREDICTED: dihydrolipoyllysine-residue succinyltransferase component of 2-oxoglutarate dehydrogenase complex mitochondrial-like isoform X1 [Apis mellifera]
637	gi|1031996480	274.31	33	14	14	52915	PREDICTED: ectonucleoside triphosphate diphosphohydrolase 5 [Apis mellifera]
648	gi|1032005880	221.82	35	14	14	50560	PREDICTED: dihydrolipoyllysine-residue acetyltransferase component of pyruvate dehydrogenase complex mitochondrial [Apis mellifera]
660	gi|571564565	277.69	46	14	14	42916	PREDICTED: putative cystathionine gamma-lyase 2 isoform X1 [Apis mellifera]
665	gi|571505416	246.09	56	14	14	36627	PREDICTED: eukaryotic translation initiation factor 3 subunit I isoform X2 [Apis mellifera]
673	gi|328783051	227.53	37	14	14	50632	PREDICTED: putative ATP-dependent RNA helicase me31b [Apis mellifera]
684	gi|1032013377	244.81	19	14	14	117168	PREDICTED: uncharacterized protein C05D11.1-like isoform X2 [Apis mellifera]
689	gi|335057529	251.24	45	14	14	47617	26S proteasome non-ATPase regulatory subunit 1-like [Apis mellifera]
698	gi|1032004272	230.61	37	14	14	44337	PREDICTED: ubiquitin-like modifier-activating enzyme 5 isoform X1 [Apis mellifera]
700	gi|328791276	249.66	34	14	14	55636	PREDICTED: casein kinase II subunit alpha isoform X1 [Apis mellifera]
739	gi|1032001166	275.32	22	14	14	91827	PREDICTED: inner nuclear membrane protein Man1 [Apis mellifera]
778	gi|328793120	235.96	29	14	14	52168	PREDICTED: CAAX prenyl protease 1 homolog isoform X1 [Apis mellifera]
779	gi|66506411	209.58	24	14	14	94005	PREDICTED: uncharacterized protein LOC552428 [Apis mellifera]
788	gi|571529541	215.42	21	14	14	90979	PREDICTED: extended synaptotagmin-1 isoform X1 [Apis mellifera]
789	gi|328778513	198.86	37	14	14	49223	PREDICTED: NADH dehydrogenase [ubiquinone] 1 alpha subcomplex subunit 10 mitochondrial [Apis mellifera]
791	gi|328782619	209.37	18	14	14	131038	PREDICTED: uncharacterized protein LOC412607 isoform X3 [Apis mellifera]
820	gi|328784604	235.56	29	14	14	74161	PREDICTED: SUMO-activating enzyme subunit 2 isoform X2 [Apis mellifera]
832	gi|571577744	225.06	42	14	14	36054	PREDICTED: eukaryotic translation initiation factor 2 subunit 2 isoform X2 [Apis mellifera]
840	gi|110756594	218.77	29	14	14	65292	PREDICTED: eukaryotic translation initiation factor 2A [Apis mellifera]
844	gi|1031999597	223.65	20	14	14	123334	PREDICTED: flocculation protein FLO11 isoform X1 [Apis mellifera]
861	gi|328792810	190.99	19	14	14	157855	PREDICTED: SEC23-interacting protein-like isoform X1 [Apis mellifera]
906	gi|328788813	285.08	48	14	14	56457	PREDICTED: ubiquitin carboxyl-terminal hydrolase 14 [Apis mellifera]
941	gi|1032014952	234.04	31	14	14	67562	PREDICTED: dihydropyrimidinase isoform X2 [Apis mellifera]
990	gi|571562228	204.04	11	14	14	219302	PREDICTED: nuclear pore complex protein Nup205 [Apis mellifera]
1017	gi|571528479	208.44	23	14	14	86414	PREDICTED: polyribonucleotide nucleotidyltransferase 1 mitochondrial [Apis mellifera]
1119	gi|1032005756	193.73	12	14	14	200947	PREDICTED: nuclear pore complex protein Nup98-Nup96 isoform X1 [Apis mellifera]
1119	gi|1032005758	193.73	12	14	14	200947	PREDICTED: nuclear pore complex protein Nup98-Nup96 isoform X1 [Apis mellifera]
340	gi|571574994	216.53	43	13	13	17361	PREDICTED: 60S ribosomal protein L26 [Apis mellifera]
377	gi|295849268	241.92	79	13	13	15634	superoxide dismutase 1 [Apis mellifera]
386	gi|110762813	278.32	50	13	13	16252	PREDICTED: 60S ribosomal protein L22 [Apis mellifera]
466	gi|295842195	236.54	61	13	13	19157	glutathione peroxidase-like 1 [Apis mellifera]
485	gi|1032024195	267.65	54	14	13	24114	PREDICTED: UMP-CMP kinase isoform X1 [Apis mellifera]
501	gi|1032028210	246.86	46	13	13	37468	PREDICTED: eukaryotic translation initiation factor 2 subunit 1 [Apis mellifera]
503	gi|571544763	239.48	84	13	13	10025	PREDICTED: putative acyl-CoA-binding protein [Apis mellifera]
504	gi|571521756	255.95	41	13	13	35387	PREDICTED: succinyl-CoA ligase subunit alpha mitochondrial isoform X2 [Apis mellifera]
514	gi|1032020142	294.09	48	13	13	30804	PREDICTED: ribonuclease Oy partial [Apis mellifera]
615	gi|66524108	263.95	48	13	13	31652	PREDICTED: thioredoxin-like protein 1 [Apis mellifera]
643	gi|48129806	277.39	58	13	13	28555	PREDICTED: Na(+)/H(+) exchange regulatory cofactor NHE-RF1 [Apis mellifera]
645	gi|328779079	248.01	45	13	13	38134	PREDICTED: fumarylacetoacetate hydrolase domain-containing protein 2A isoform X1 [Apis mellifera]
652	gi|1032018906	225.01	50	13	13	32602	PREDICTED: succinyl-CoA ligase [GDP-forming] subunit beta mitochondrial-like partial [Apis mellifera]
662	gi|1032014385	291.16	57	13	13	20905	PREDICTED: protein canopy homolog 2 partial [Apis mellifera]
670	gi|110756961	266.65	25	13	13	69349	PREDICTED: glucose dehydrogenase [FAD quinone] isoform X1 [Apis mellifera]
677	gi|328784406	277.01	72	13	13	35653	PREDICTED: transcription initiation factor TFIID subunit 12-like isoform X2 [Apis mellifera]
678	gi|1032019573	252.14	44	13	13	39735	PREDICTED: UDP-glucose 4-epimerase isoform X3 [Apis mellifera]
681	gi|1032029674	200.93	20	13	13	96527	PREDICTED: V-type proton ATPase 116 kDa subunit a [Apis mellifera]
690	gi|328784994	257.09	37	13	13	54274	PREDICTED: RNA-binding protein Nova-1 isoform X1 [Apis mellifera]
692	gi|1032029394	250.03	51	13	13	46798	PREDICTED: beta-hexosaminidase subunit beta-like isoform X2 [Apis mellifera]
693	gi|328781029	225	38	13	13	48546	PREDICTED: AP-1 complex subunit mu-1 [Apis mellifera]
702	gi|1032013098	274.79	49	13	13	38864	PREDICTED: insulin-like growth factor-binding protein complex acid labile subunit [Apis mellifera]
717	gi|1031998041	230.3	46	13	13	35082	PREDICTED: small glutamine-rich tetratricopeptide repeat-containing protein alpha isoform X1 [Apis mellifera]
718	gi|328787740	200.19	31	13	13	12536	PREDICTED: 60S ribosomal protein L44 [Apis mellifera]
724	gi|328787996	246.88	29	13	13	69310	PREDICTED: signal recognition particle receptor subunit alpha homolog [Apis mellifera]
729	gi|571527542	267.81	52	13	13	32859	PREDICTED: F-actin-capping protein subunit alpha [Apis mellifera]
750	gi|48099278	222.28	46	13	13	30544	PREDICTED: NADH dehydrogenase [ubiquinone] iron-sulfur protein 3 mitochondrial [Apis mellifera]
793	gi|336088626	254.61	32	13	13	53173	selenium-binding protein 1-like [Apis mellifera]
802	gi|571561875	235.5	46	13	13	30407	PREDICTED: 26S proteasome non-ATPase regulatory subunit 8 isoform X1 [Apis mellifera]
807	gi|48096769	233.6	41	13	13	27956	PREDICTED: proteasome subunit alpha type-3 [Apis mellifera]
848	gi|328776272	240.55	34	13	13	51530	PREDICTED: sulfide:quinone oxidoreductase mitochondrial [Apis mellifera]
857	gi|1032016753	227.09	46	13	13	39233	PREDICTED: delta-aminolevulinic acid dehydratase isoform X1 [Apis mellifera]
863	gi|472235289	218.83	31	13	13	62739	2-hydroxyacyl-CoA lyase 1-like [Apis mellifera]
879	gi|1032029399	225.52	8	13	13	301328	PREDICTED: uncharacterized protein LOC412763 isoform X1 [Apis mellifera]
899	gi|1032023891	220.68	37	13	13	58484	PREDICTED: ubiquilin-1 [Apis mellifera]
907	gi|328792358	215.63	21	13	13	87500	PREDICTED: actin-binding LIM protein 2 isoform X4 [Apis mellifera]
937	gi|571575626	192.82	34	13	13	51415	PREDICTED: ruvB-like 2 [Apis mellifera]
946	gi|58585184	246	63	13	13	27192	short-chain dehydrogenase/reductase [Apis mellifera]
949	gi|110764291	188.01	34	13	13	62264	PREDICTED: sorting nexin lst-4 [Apis mellifera]
962	gi|571530372	234.92	15	13	13	126547	PREDICTED: DNA damage-binding protein 1 [Apis mellifera]
985	gi|328778710	227.5	44	13	13	43430	PREDICTED: beta-ureidopropionase [Apis mellifera]
1007	gi|571541219	176.24	53	13	13	30703	PREDICTED: syntaxin-7 [Apis mellifera]
1013	gi|1031998957	239.5	65	13	13	31694	PREDICTED: glucosamine-6-phosphate isomerase [Apis mellifera]
1014	gi|328783826	225.74	37	13	13	44522	PREDICTED: stomatin-like protein 2 mitochondrial [Apis mellifera]
1015	gi|328786980	206.74	29	13	13	69370	PREDICTED: probable 28S rRNA (cytosine-C(5))-methyltransferase [Apis mellifera]
1019	gi|66548758	266.11	51	13	13	39566	PREDICTED: V-type proton ATPase subunit d [Apis mellifera]
1042	gi|571559515	233.47	51	13	13	34049	PREDICTED: elongation factor Ts mitochondrial [Apis mellifera]
1080	gi|328791217	211.84	26	13	13	87554	PREDICTED: probable cytosolic oligopeptidase A isoform X1 [Apis mellifera]
1081	gi|571575322	250.59	37	13	13	68640	PREDICTED: PTS-dependent dihydroxyacetone kinase dihydroxyacetone-binding subunit DhaK-like [Apis mellifera]
1082	gi|66500639	194.24	30	13	13	62182	PREDICTED: PC4 and SFRS1-interacting protein [Apis mellifera]
1084	gi|300807169	227.89	39	13	13	59185	fatty acyl-CoA reductase 1 [Apis mellifera]
1116	gi|1032002431	236.49	22	13	13	98948	PREDICTED: fasciclin-2 isoform X4 [Apis mellifera]
1180	gi|1032019154	222.93	25	13	13	85739	PREDICTED: tRNA (cytosine(34)-C(5))-methyltransferase isoform X1 [Apis mellifera]
1181	gi|1032024354	180.16	8	13	13	190408	PREDICTED: carboxypeptidase D [Apis mellifera]
1216	gi|328787701	240.63	40	13	13	58818	PREDICTED: endoplasmic reticulum lectin 1 isoform X1 [Apis mellifera]
1307	gi|66517561	201.6	18	13	13	139454	PREDICTED: structural maintenance of chromosomes protein 3 [Apis mellifera]
1355	gi|571565044	191.47	19	13	13	118370	PREDICTED: Golgi apparatus protein 1 isoform X2 [Apis mellifera]
187	gi|571579019	251.05	36	20	12	14976	PREDICTED: glucose dehydrogenase [FAD quinone]-like [Apis mellifera]
366	gi|328788587	235.71	60	12	12	14762	PREDICTED: 40S ribosomal protein S15Aa [Apis mellifera]
369	gi|66554156	244.1	35	12	12	32827	PREDICTED: ATP synthase subunit gamma mitochondrial [Apis mellifera]
381	gi|1032005228	322.54	39	12	12	45019	PREDICTED: selenide water dikinase [Apis mellifera]
399	gi|571520775	285.08	47	12	12	32092	PREDICTED: LOW QUALITY PROTEIN: kynurenine--oxoglutarate transaminase 3-like [Apis mellifera]
447	gi|110766823	217.38	50	12	12	13677	PREDICTED: 40S ribosomal protein S20 [Apis mellifera]
457	gi|571562354	256.82	28	12	12	41625	PREDICTED: minor histocompatibility antigen H13 [Apis mellifera]
500	gi|571528252	235.43	72	14	12	23108	PREDICTED: ras-related protein Rab-1A [Apis mellifera]
524	gi|48128966	252.31	51	12	12	35109	PREDICTED: NADH-cytochrome b5 reductase 2 isoform X1 [Apis mellifera]
527	gi|295849286	260.99	64	12	12	24525	superoxide dismutase 2 mitochondrial [Apis mellifera]
544	gi|1031999868	266.47	73	12	12	17493	PREDICTED: proteasome subunit alpha type-6-like [Apis mellifera]
550	gi|1032020112	283.06	58	12	12	31136	PREDICTED: palmitoyl-protein thioesterase 1 [Apis mellifera]
587	gi|571575235	277.13	44	12	12	36899	PREDICTED: trans-1 2-dihydrobenzene-1 2-diol dehydrogenase-like [Apis mellifera]
614	gi|571521798	224.05	43	12	12	40387	PREDICTED: 2-acylglycerol O-acyltransferase 1-like [Apis mellifera]
627	gi|48128110	265.1	50	12	12	25801	PREDICTED: proteasome subunit alpha type-2 [Apis mellifera]
640	gi|66564402	283.18	54	12	12	25922	PREDICTED: calcyclin-binding protein [Apis mellifera]
656	gi|571501059	269.57	36	12	12	57360	PREDICTED: importin subunit alpha-3 [Apis mellifera]
667	gi|328791543	237.76	58	12	12	30383	PREDICTED: macro domain-containing protein CT2219-like isoform X1 [Apis mellifera]
676	gi|571577643	249.58	52	12	12	24803	PREDICTED: eukaryotic translation initiation factor 4E-1A [Apis mellifera]
679	gi|1032006911	206.72	18	12	12	94716	PREDICTED: LOW QUALITY PROTEIN: AP-1 complex subunit gamma-1 [Apis mellifera]
699	gi|571501722	229.96	26	12	12	74332	PREDICTED: apoptosis-inducing factor 1 mitochondrial [Apis mellifera]
709	gi|1032029156	224.24	32	12	12	62388	PREDICTED: kinesin light chain isoform X6 [Apis mellifera]
710	gi|48124643	258.04	40	12	12	40464	PREDICTED: alcohol dehydrogenase class-3 [Apis mellifera]
714	gi|66547760	244.29	55	12	12	25694	PREDICTED: dihydropteridine reductase [Apis mellifera]
730	gi|1032027162	262.83	35	12	12	54827	PREDICTED: coronin-1C [Apis mellifera]
732	gi|66518451	215.78	46	12	12	38098	PREDICTED: nuclear migration protein nudC [Apis mellifera]
747	gi|571541990	222.62	33	12	12	46233	PREDICTED: NADH dehydrogenase [ubiquinone] 1 alpha subcomplex subunit 9 mitochondrial [Apis mellifera]
759	gi|1031998051	235.8	57	12	12	25346	PREDICTED: ras-like GTP-binding protein Rho1 isoform X2 [Apis mellifera]
760	gi|66534614	243.35	47	12	12	27387	PREDICTED: NADH dehydrogenase [ubiquinone] flavoprotein 2 mitochondrial [Apis mellifera]
762	gi|118150510	252.16	55	12	12	19544	globin 1 [Apis mellifera]
799	gi|1032008563	208.6	47	12	12	15292	PREDICTED: uncharacterized protein LOC725426 isoform X2 [Apis mellifera]
815	gi|110755689	209.48	33	12	12	42970	PREDICTED: alpha-2-macroglobulin receptor-associated protein [Apis mellifera]
841	gi|571546054	200.3	33	13	12	44380	PREDICTED: heterogeneous nuclear ribonucleoprotein H [Apis mellifera]
849	gi|571568018	219.68	29	12	12	46522	PREDICTED: uncharacterized protein LOC408421 isoform X1 [Apis mellifera]
865	gi|110749921	243.39	37	12	12	45482	PREDICTED: mitochondrial import inner membrane translocase subunit TIM50-C-like [Apis mellifera]
874	gi|1032026144	215.03	17	12	12	121376	PREDICTED: protein lingerer [Apis mellifera]
880	gi|66500463	199.4	17	12	12	119390	PREDICTED: enhancer of mRNA-decapping protein 4 [Apis mellifera]
893	gi|66499314	235.43	64	12	12	35757	PREDICTED: ubiquitin carboxyl-terminal hydrolase isozyme L5 [Apis mellifera]
911	gi|66519233	197	33	12	12	52191	PREDICTED: mitochondrial import inner membrane translocase subunit TIM44 [Apis mellifera]
929	gi|571531093	225.39	31	14	12	42665	PREDICTED: venom acid phosphatase Acph-1-like [Apis mellifera]
944	gi|66524128	214.14	33	12	12	49283	PREDICTED: adenylosuccinate synthetase [Apis mellifera]
955	gi|328788766	242.63	23	12	12	87190	PREDICTED: putative pyridoxal-dependent decarboxylase domain-containing protein 2 isoform X1 [Apis mellifera]
966	gi|571564978	223.5	41	12	12	50577	PREDICTED: COP9 signalosome complex subunit 4 isoform X1 [Apis mellifera]
967	gi|571527109	188.43	34	12	12	43056	PREDICTED: NSFL1 cofactor p47-like [Apis mellifera]
977	gi|48094369	235.12	48	12	12	26331	PREDICTED: eukaryotic translation initiation factor 6 [Apis mellifera]
1018	gi|66540013	208.21	40	12	12	40846	PREDICTED: developmentally-regulated GTP-binding protein 2 [Apis mellifera]
1026	gi|110757914	212.24	26	12	12	84496	PREDICTED: ATP-binding cassette sub-family D member 1 [Apis mellifera]
1032	gi|1032016137	196.68	28	12	12	68603	PREDICTED: gephyrin [Apis mellifera]
1065	gi|1032004318	205.31	19	12	12	51953	PREDICTED: glycine-rich cell wall structural protein 1-like isoform X8 [Apis mellifera]
1118	gi|1032004090	218.37	23	12	12	90648	PREDICTED: LOW QUALITY PROTEIN: integrin beta-PS [Apis mellifera]
1131	gi|48097746	200.47	52	12	12	21108	PREDICTED: chromobox protein homolog 1-like [Apis mellifera]
1136	gi|217330555	183.09	36	12	12	58711	carboxylesterase [Apis mellifera]
1187	gi|110761103	189.06	24	12	12	92997	PREDICTED: nuclear cap-binding protein subunit 1 [Apis mellifera]
1224	gi|571545504	188.99	12	12	12	157614	PREDICTED: PERQ amino acid-rich with GYF domain-containing protein CG11148 isoform X1 [Apis mellifera]
1230	gi|1032023148	170.58	18	12	12	93905	PREDICTED: ribonucleoside-diphosphate reductase large subunit [Apis mellifera]
1249	gi|1032021162	191.43	35	12	12	64578	PREDICTED: paxillin isoform X1 [Apis mellifera]
1283	gi|1032020314	179.3	14	12	12	141432	PREDICTED: structural maintenance of chromosomes protein 1A [Apis mellifera]
1295	gi|571508755	230.71	26	12	12	76928	PREDICTED: very long-chain-fatty-acid--CoA ligase bubblegum isoform X1 [Apis mellifera]
1310	gi|328790898	183.84	16	12	12	113622	PREDICTED: poly [ADP-ribose] polymerase [Apis mellifera]
1527	gi|1032027372	189.43	28	12	12	77421	PREDICTED: NADPH--cytochrome P450 reductase isoform X2 [Apis mellifera]
117	gi|1032001518	260.87	54	26	11	11381	PREDICTED: histone H4 [Apis mellifera]
448	gi|1032021329	188.22	38	11	11	13436	PREDICTED: 40S ribosomal protein S25 [Apis mellifera]
488	gi|571503596	256.61	30	12	11	44084	PREDICTED: dnaJ homolog subfamily C member 22 [Apis mellifera]
531	gi|1032016369	204.36	51	11	11	22845	PREDICTED: 60S ribosomal protein L11 [Apis mellifera]
543	gi|48136057	253.3	33	15	11	46223	PREDICTED: eukaryotic initiation factor 4A-III [Apis mellifera]
556	gi|328792666	227.29	60	11	11	24860	PREDICTED: eukaryotic translation initiation factor 3 subunit K [Apis mellifera]
563	gi|571566094	302.74	74	11	11	17569	PREDICTED: myosin-2 essential light chain isoform X1 [Apis mellifera]
585	gi|66513978	234.76	44	11	11	24035	PREDICTED: ras-related protein Rab-27A [Apis mellifera]
591	gi|571553510	265	61	11	11	30902	PREDICTED: LOW QUALITY PROTEIN: carbonyl reductase [NADPH] 1-like [Apis mellifera]
621	gi|328776555	216.8	47	11	11	28484	PREDICTED: proteasome activator complex subunit 3 [Apis mellifera]
622	gi|328782283	228.9	33	11	11	37874	PREDICTED: tumor suppressor candidate 3 [Apis mellifera]
626	gi|571571489	238.27	45	11	11	24237	PREDICTED: protein deglycase DJ-1-like [Apis mellifera]
638	gi|328788820	273.19	32	11	11	39041	PREDICTED: chromobox protein homolog 5 [Apis mellifera]
647	gi|571514786	204.47	44	11	11	37193	PREDICTED: transmembrane protein 53-B [Apis mellifera]
672	gi|48096310	230.15	40	11	11	40996	PREDICTED: actin-related protein 2/3 complex subunit 1A [Apis mellifera]
686	gi|571548748	190.89	46	11	11	16674	PREDICTED: 60S ribosomal protein L35a [Apis mellifera]
707	gi|571503771	202.55	25	11	11	49699	PREDICTED: vacuolar protein sorting-associated protein 4B isoform X1 [Apis mellifera]
708	gi|328791006	242.05	35	11	11	42224	PREDICTED: cell growth-regulating nucleolar protein [Apis mellifera]
711	gi|295842193	204.95	66	11	11	11910	cytochrome c [Apis mellifera]
727	gi|571509908	230	41	11	11	41257	PREDICTED: spermine synthase isoform X1 [Apis mellifera]
733	gi|1032016454	237.6	34	11	11	38536	PREDICTED: dolichyl-phosphate beta-glucosyltransferase [Apis mellifera]
757	gi|110777801	242.31	66	11	11	23236	PREDICTED: ras-related protein Rab-7a [Apis mellifera]
767	gi|571573584	219.2	15	11	11	93714	PREDICTED: uncharacterized protein LOC551958 [Apis mellifera]
773	gi|66504360	224.15	63	11	11	22635	PREDICTED: ATP synthase subunit O mitochondrial [Apis mellifera]
775	gi|1032023472	185.99	51	11	11	25558	PREDICTED: FK506-binding protein 2 isoform X2 [Apis mellifera]
780	gi|66530240	207.83	35	11	11	40954	PREDICTED: isocitrate dehydrogenase [NAD] subunit beta mitochondrial [Apis mellifera]
790	gi|66519157	189.72	49	11	11	23631	PREDICTED: proteasome subunit beta type-2-like [Apis mellifera]
804	gi|328788537	253.98	23	11	11	91438	PREDICTED: ubiquitin carboxyl-terminal hydrolase 5 [Apis mellifera]
809	gi|328787761	214.02	36	11	11	31653	PREDICTED: proteasome subunit beta type-5-like [Apis mellifera]
811	gi|66500029	251.58	19	11	11	51652	PREDICTED: proton-coupled amino acid transporter 1 [Apis mellifera]
822	gi|66549073	251	65	11	11	26264	PREDICTED: 6-phosphogluconolactonase [Apis mellifera]
826	gi|110763770	284.03	24	11	11	55051	PREDICTED: signal recognition particle 54 kDa protein [Apis mellifera]
829	gi|328783809	255.33	25	11	11	50585	PREDICTED: TAR DNA-binding protein 43 isoform X1 [Apis mellifera]
839	gi|571515342	188.49	41	11	11	38810	PREDICTED: mitochondrial amidoxime reducing component 2-like [Apis mellifera]
847	gi|328778851	225.81	47	11	11	31240	PREDICTED: cyclin-related protein FAM58A [Apis mellifera]
856	gi|571543413	198.58	24	11	11	59362	PREDICTED: CDK5 regulatory subunit-associated protein 3 [Apis mellifera]
859	gi|328786929	230.73	33	11	11	37440	PREDICTED: epidermal retinol dehydrogenase 2 isoform X1 [Apis mellifera]
876	gi|1032024368	214.08	29	11	11	55465	PREDICTED: xaa-Pro dipeptidase isoform X1 [Apis mellifera]
877	gi|328791498	183.55	30	11	11	66915	PREDICTED: dihydrolipoyllysine-residue acetyltransferase component of pyruvate dehydrogenase complex mitochondrial-like [Apis mellifera]
896	gi|66500091	234.92	37	11	11	56648	PREDICTED: motile sperm domain-containing protein 2-like [Apis mellifera]
898	gi|1032026208	225.83	38	11	11	29328	PREDICTED: acidic leucine-rich nuclear phosphoprotein 32 family member A isoform X1 [Apis mellifera]
908	gi|1032011006	220.18	33	11	11	45659	PREDICTED: maternal protein exuperantia [Apis mellifera]
912	gi|48141273	237.72	27	11	11	50873	PREDICTED: hydroxymethylglutaryl-CoA synthase 1 [Apis mellifera]
953	gi|1032022355	208.31	27	11	11	60840	PREDICTED: fatty-acid amide hydrolase 2-A-like [Apis mellifera]
960	gi|571510171	190.62	8	11	11	165490	PREDICTED: uncharacterized protein LOC413132 [Apis mellifera]
974	gi|571559437	182.57	29	11	11	49211	PREDICTED: mitochondrial inner membrane protein OXA1L [Apis mellifera]
981	gi|571519898	219.55	20	11	11	83007	PREDICTED: prolyl endopeptidase-like isoform X2 [Apis mellifera]
995	gi|571574413	205.89	26	11	11	60150	PREDICTED: heparanase-like [Apis mellifera]
1010	gi|66516304	190.58	26	11	11	65727	PREDICTED: bifunctional purine biosynthesis protein PURH [Apis mellifera]
1035	gi|66547453	182.45	31	11	11	53236	PREDICTED: DEAD-box helicase Dbp80 isoform X1 [Apis mellifera]
1047	gi|1032000359	208.98	29	11	11	55757	PREDICTED: protein kinase C and casein kinase substrate in neurons protein 2 isoform X5 [Apis mellifera]
1068	gi|1032026194	221.28	38	11	11	47832	PREDICTED: amphiphysin [Apis mellifera]
1069	gi|1032025674	191.9	15	11	11	99297	PREDICTED: cold shock domain-containing protein E1 [Apis mellifera]
1085	gi|1031998845	266.94	44	11	11	44160	PREDICTED: acyl-coenzyme A:6-aminopenicillanic-acid-acyltransferase 40 kDa form isoform X1 [Apis mellifera]
1086	gi|1032018875	209.26	23	11	11	72653	PREDICTED: acyl-CoA dehydrogenase family member 9 mitochondrial-like [Apis mellifera]
1105	gi|1032013096	219.9	37	11	11	42779	PREDICTED: leucine-rich repeat-containing protein 70-like [Apis mellifera]
1117	gi|1032016080	226.34	43	11	11	26985	PREDICTED: THO complex subunit 4 [Apis mellifera]
1133	gi|1032024131	168.25	22	11	11	90949	PREDICTED: alpha alpha-trehalose-phosphate synthase [UDP-forming] [Apis mellifera]
1149	gi|1031998429	212.16	27	11	11	68841	PREDICTED: alkyldihydroxyacetonephosphate synthase [Apis mellifera]
1159	gi|571564826	161.88	14	12	11	117283	PREDICTED: chromatin-remodeling complex ATPase chain Iswi [Apis mellifera]
1164	gi|571534573	206.52	16	11	11	106319	PREDICTED: RNA cytidine acetyltransferase [Apis mellifera]
1165	gi|571532438	183.58	23	11	11	96715	PREDICTED: ubiquitin-protein ligase E3A isoform X1 [Apis mellifera]
1197	gi|328792455	192.74	8	11	11	214211	PREDICTED: nuclear pore membrane glycoprotein 210 [Apis mellifera]
1248	gi|1032025541	212.77	12	11	11	147500	PREDICTED: ubiquitin carboxyl-terminal hydrolase 47 [Apis mellifera]
1264	gi|1032027008	199.36	11	11	11	224363	PREDICTED: chromodomain-helicase-DNA-binding protein Mi-2 homolog isoform X1 [Apis mellifera]
1326	gi|332801003	185.6	28	11	11	68374	acyl-CoA synthetase family member 2 mitochondrial precursor [Apis mellifera]
1381	gi|571548545	179.79	20	11	11	90084	PREDICTED: protein bicaudal D isoform X1 [Apis mellifera]
1478	gi|571573795	184.27	10	11	11	143056	PREDICTED: RRP12-like protein [Apis mellifera]
1486	gi|1032022010	177.3	6	11	11	278669	PREDICTED: protein dopey-1 homolog isoform X1 [Apis mellifera]
1540	gi|1032016595	166.87	9	11	11	172071	PREDICTED: DNA topoisomerase 2 [Apis mellifera]
1709	gi|328787224	171.23	6	11	11	235460	PREDICTED: HEAT repeat-containing protein 1 isoform X1 [Apis mellifera]
288	gi|328788607	191.95	39	10	10	16073	PREDICTED: 60S ribosomal protein L27 [Apis mellifera]
435	gi|147902613	260.14	73	10	10	13803	profilin [Apis mellifera]
487	gi|1032027406	240.71	50	12	10	25141	PREDICTED: ras-related protein Rab-3 isoform X2 [Apis mellifera]
518	gi|1032028192	253.31	29	10	10	41283	PREDICTED: dnaJ homolog subfamily B member 11 [Apis mellifera]
634	gi|110763879	233.65	31	10	10	26983	PREDICTED: myoneurin-like isoform X2 [Apis mellifera]
666	gi|328788691	244.51	44	10	10	14231	PREDICTED: 60S ribosomal protein L31 [Apis mellifera]
674	gi|571578195	213.62	53	10	10	19123	PREDICTED: cytochrome c oxidase subunit 4 isoform 1 mitochondrial [Apis mellifera]
712	gi|571558073	258.73	74	10	10	13929	PREDICTED: NHP2-like protein 1 [Apis mellifera]
770	gi|571549560	217.1	40	10	10	43456	PREDICTED: heterogeneous nuclear ribonucleoprotein K isoform X2 [Apis mellifera]
784	gi|571548282	175.98	9	10	10	152224	PREDICTED: xanthine dehydrogenase isoform X1 [Apis mellifera]
823	gi|571565430	228.85	41	10	10	28622	PREDICTED: eukaryotic translation initiation factor 4H isoform X2 [Apis mellifera]
884	gi|1032007138	219.36	27	10	10	57391	PREDICTED: poly(rC)-binding protein 4 isoform X1 [Apis mellifera]
900	gi|571528227	220.25	32	10	10	45609	PREDICTED: protein arginine N-methyltransferase 1 [Apis mellifera]
903	gi|328785742	187.92	30	10	10	23504	PREDICTED: clathrin light chain isoform X1 [Apis mellifera]
915	gi|571521158	209.39	39	10	10	34616	PREDICTED: 26S proteasome non-ATPase regulatory subunit 14 [Apis mellifera]
931	gi|66533927	192.89	24	10	10	58714	PREDICTED: importin subunit alpha-7 [Apis mellifera]
935	gi|1032027842	207.07	13	10	10	53602	PREDICTED: muscle LIM protein Mlp84B-like isoform X1 [Apis mellifera]
952	gi|507418852	207.08	25	10	10	67180	Rab escort protein [Apis mellifera]
963	gi|1032011000	203.55	24	13	10	64309	PREDICTED: probable ATP-dependent RNA helicase DDX17 isoform X2 [Apis mellifera]
964	gi|1032011483	215.22	41	10	10	39248	PREDICTED: vesicular integral-membrane protein VIP36 isoform X1 [Apis mellifera]
979	gi|571519464	195.73	40	10	10	29016	PREDICTED: succinate dehydrogenase [ubiquinone] iron-sulfur subunit mitochondrial-like [Apis mellifera]
980	gi|110764289	203.82	42	11	10	41970	PREDICTED: calcium/calmodulin-dependent protein kinase type 1 isoform X4 [Apis mellifera]
1005	gi|1032003328	198.21	31	10	10	46125	PREDICTED: adenylyl cyclase-associated protein 1 isoform X4 [Apis mellifera]
1016	gi|1032013602	241.11	52	10	10	30049	PREDICTED: putative hydroxypyruvate isomerase [Apis mellifera]
1033	gi|1032024359	233.74	41	10	10	32156	PREDICTED: S-formylglutathione hydrolase [Apis mellifera]
1034	gi|1032021934	220.71	38	10	10	40820	PREDICTED: protein ABHD4 isoform X2 [Apis mellifera]
1048	gi|571512391	200.3	32	10	10	48505	PREDICTED: guanine deaminase [Apis mellifera]
1050	gi|66514467	187.88	33	10	10	41037	PREDICTED: GTP-binding protein 128up [Apis mellifera]
1055	gi|571565656	174.28	32	10	10	38796	PREDICTED: probable GDP-L-fucose synthase isoform X1 [Apis mellifera]
1067	gi|110766623	205.95	21	10	10	59473	PREDICTED: ADP-ribosylation factor GTPase-activating protein 2 isoform X2 [Apis mellifera]
1087	gi|571559803	217.54	31	10	10	48618	PREDICTED: transcription termination factor 3 mitochondrial [Apis mellifera]
1089	gi|571522976	188.01	35	10	10	22062	PREDICTED: RNA-binding protein Rsf1 [Apis mellifera]
1114	gi|1032002828	208.58	11	10	10	183063	PREDICTED: protein MON2 homolog isoform X1 [Apis mellifera]
1140	gi|328783450	231.04	31	10	10	45940	PREDICTED: short/branched chain specific acyl-CoA dehydrogenase mitochondrial [Apis mellifera]
1145	gi|328782218	195.98	28	10	10	65350	PREDICTED: mitochondrial import receptor subunit TOM70 [Apis mellifera]
1170	gi|1032000038	214.58	40	10	10	33803	PREDICTED: ER membrane protein complex subunit 2-B-like [Apis mellifera]
1177	gi|571533055	180.13	10	10	10	131587	PREDICTED: probable ATP-dependent RNA helicase YTHDC2 isoform X1 [Apis mellifera]
1179	gi|48141041	216.12	11	10	10	92809	PREDICTED: signal transducer and activator of transcription 5B [Apis mellifera]
1184	gi|328785078	189	24	10	10	56116	PREDICTED: glycylpeptide N-tetradecanoyltransferase 1 [Apis mellifera]
1195	gi|66529827	183.33	36	10	10	29822	PREDICTED: pleckstrin homology domain-containing family F member 2 [Apis mellifera]
1208	gi|571544325	212.74	14	10	10	131007	PREDICTED: plasma membrane calcium-transporting ATPase 2 [Apis mellifera]
1211	gi|1032001514	158.98	22	10	10	71361	PREDICTED: proline dehydrogenase 1 mitochondrial [Apis mellifera]
1213	gi|1032024484	178.65	39	10	10	37972	PREDICTED: sorbitol dehydrogenase-like [Apis mellifera]
1219	gi|571566228	182.9	42	10	10	30041	PREDICTED: pyridoxine/pyridoxamine 5'-phosphate oxidase [Apis mellifera]
1222	gi|66503830	168.14	20	10	10	74304	PREDICTED: nucleolar GTP-binding protein 1 [Apis mellifera]
1227	gi|328777530	195.15	19	10	10	80415	PREDICTED: phenylalanine--tRNA ligase alpha subunit isoform X1 [Apis mellifera]
1246	gi|66525114	205.09	20	10	10	58356	PREDICTED: splicing factor 3A subunit 3 isoform X1 [Apis mellifera]
1268	gi|66542696	176.22	15	10	10	110301	PREDICTED: exportin-2 [Apis mellifera]
1272	gi|328784565	200.94	20	10	10	75804	PREDICTED: pseudouridine-metabolizing bifunctional protein C1861.05 [Apis mellifera]
1308	gi|110761280	198.98	15	10	10	105109	PREDICTED: pre-mRNA-processing factor 6 [Apis mellifera]
1309	gi|66546988	225.19	38	10	10	36772	PREDICTED: sorbitol dehydrogenase-like [Apis mellifera]
1314	gi|1032020462	189.65	33	11	10	54973	PREDICTED: probable ATP-dependent RNA helicase pitchoune [Apis mellifera]
1315	gi|571532469	184.52	22	10	10	66729	PREDICTED: ufm1-specific protease 2 isoform X1 [Apis mellifera]
1332	gi|328792378	164.89	16	10	10	118764	PREDICTED: superkiller viralicidic activity 2-like 2 [Apis mellifera]
1333	gi|110755900	190.23	19	10	10	86256	PREDICTED: splicing factor 3A subunit 1 [Apis mellifera]
1356	gi|571525632	185.7	13	10	10	140134	PREDICTED: contactin [Apis mellifera]
1401	gi|571563992	150.56	8	11	10	205073	PREDICTED: LOW QUALITY PROTEIN: proteasome-associated protein ECM29 homolog [Apis mellifera]
1450	gi|1031997388	164.92	10	10	10	155514	PREDICTED: MATH and LRR domain-containing protein PFE0570w-like [Apis mellifera]
1464	gi|571576756	162.93	17	10	10	104196	PREDICTED: protein argonaute-2 isoform X1 [Apis mellifera]
1507	gi|571553563	176.05	14	10	10	174862	PREDICTED: MATH and LRR domain-containing protein PFE0570w-like [Apis mellifera]
1567	gi|328790270	153.85	12	10	10	135389	PREDICTED: AP-3 complex subunit delta-1 isoform X1 [Apis mellifera]
209	gi|571565942	178.2	42	9	9	13381	PREDICTED: 60S ribosomal protein L36 [Apis mellifera]
522	gi|292494904	157.37	41	9	9	14451	ribosomal protein L35 [Apis mellifera]
616	gi|328783818	206.4	65	9	9	10358	PREDICTED: dynein light chain 2 cytoplasmic [Apis mellifera]
721	gi|110755262	221.97	66	9	9	9992	PREDICTED: protein transport protein Sec61 subunit beta [Apis mellifera]
734	gi|571532377	190.36	47	9	9	29811	PREDICTED: cytochrome b-c1 complex subunit Rieske mitochondrial [Apis mellifera]
735	gi|48101013	224.84	34	9	9	29037	PREDICTED: probable dolichol-phosphate mannosyltransferase [Apis mellifera]
746	gi|66557640	230.01	45	9	9	31549	PREDICTED: phosphatidylinositol transfer protein alpha isoform [Apis mellifera]
753	gi|66547891	244.92	29	9	9	42668	PREDICTED: actin-related protein 1 [Apis mellifera]
754	gi|571576092	212.17	37	9	9	32221	PREDICTED: MICOS complex subunit MIC27 isoform X1 [Apis mellifera]
764	gi|48104021	185.53	30	9	9	20708	PREDICTED: signal peptidase complex catalytic subunit SEC11A [Apis mellifera]
771	gi|328786450	237.07	82	9	9	17618	PREDICTED: ATP synthase subunit delta mitochondrial [Apis mellifera]
774	gi|66557450	211.17	55	10	9	24298	PREDICTED: ras-related protein Rab-14 [Apis mellifera]
777	gi|48101936	207.4	45	9	9	23848	PREDICTED: acyl-protein thioesterase 1 [Apis mellifera]
805	gi|48097928	203.93	22	9	9	58568	PREDICTED: UBX domain-containing protein 4 [Apis mellifera]
825	gi|328793292	221.49	43	9	9	31877	PREDICTED: glucose-6-phosphate 1-epimerase [Apis mellifera]
834	gi|571566596	188.4	51	9	9	26074	PREDICTED: putative gamma-glutamylcyclotransferase CG2811 isoform X2 [Apis mellifera]
850	gi|110764909	242.29	48	9	9	29129	PREDICTED: proliferating cell nuclear antigen [Apis mellifera]
862	gi|66524379	203.29	27	9	9	54844	PREDICTED: adenylosuccinate lyase [Apis mellifera]
883	gi|1032013732	150.02	25	9	9	55952	PREDICTED: NADH-ubiquinone oxidoreductase 49 kDa subunit isoform X1 [Apis mellifera]
894	gi|66517185	226.95	35	9	9	35297	PREDICTED: mitochondrial import receptor subunit TOM40 homolog 1-like [Apis mellifera]
910	gi|110761892	260.16	45	9	9	31834	PREDICTED: eukaryotic translation initiation factor 3 subunit G [Apis mellifera]
914	gi|571523648	209.15	36	9	9	16678	PREDICTED: ubiquitin-conjugating enzyme E2-17 kDa [Apis mellifera]
922	gi|328785280	205.1	24	9	9	53722	PREDICTED: coiled-coil domain-containing protein 47 isoform X2 [Apis mellifera]
925	gi|66499810	195.96	60	9	9	26128	PREDICTED: cleavage and polyadenylation specificity factor subunit 5 [Apis mellifera]
939	gi|48096676	171.01	28	9	9	45304	PREDICTED: aminoacylase-1-like [Apis mellifera]
957	gi|1032007068	206	33	9	9	42410	PREDICTED: isocitrate dehydrogenase [NAD] subunit gamma mitochondrial [Apis mellifera]
958	gi|1032023971	201.42	16	9	9	86869	PREDICTED: cleavage and polyadenylation specificity factor subunit CG7185 isoform X3 [Apis mellifera]
965	gi|110756605	179.98	35	9	9	36281	PREDICTED: zinc finger protein-like 1 [Apis mellifera]
991	gi|1032021356	202.14	23	9	9	57683	PREDICTED: sorting nexin-2 [Apis mellifera]
992	gi|66516093	220.23	26	9	9	46654	PREDICTED: alpha-1 3/1 6-mannosyltransferase ALG2 [Apis mellifera]
993	gi|571573590	181.24	35	9	9	28373	PREDICTED: serine/arginine-rich splicing factor 1B [Apis mellifera]
994	gi|571560038	196.47	77	9	9	18203	PREDICTED: SUMO-conjugating enzyme UBC9-B [Apis mellifera]
998	gi|110764555	222.85	85	9	9	10942	PREDICTED: glutaredoxin-C4 isoform X2 [Apis mellifera]
1027	gi|571538207	204.72	16	9	9	93425	PREDICTED: oxysterol-binding protein 1 isoform X1 [Apis mellifera]
1028	gi|1032027174	191.73	21	9	9	80366	PREDICTED: glycerol-3-phosphate dehydrogenase mitochondrial isoform X1 [Apis mellifera]
1029	gi|328783837	194.33	20	9	9	61993	PREDICTED: nicalin-1 [Apis mellifera]
1037	gi|1031998184	190.1	31	9	9	56138	PREDICTED: LOW QUALITY PROTEIN: D-2-hydroxyglutarate dehydrogenase mitochondrial [Apis mellifera]
1039	gi|328780564	159.31	33	9	9	45314	PREDICTED: KH domain-containing RNA-binding signal transduction-associated protein 2-like isoform X1 [Apis mellifera]
1043	gi|66530537	176.68	34	9	9	39158	PREDICTED: activator of 90 kDa heat shock protein ATPase homolog 1 [Apis mellifera]
1046	gi|328783055	195.81	26	9	9	60225	PREDICTED: leucine-rich repeat-containing protein 47-like [Apis mellifera]
1090	gi|1032020174	198.06	14	9	9	112345	PREDICTED: protein 4.1 homolog [Apis mellifera]
1103	gi|571529824	182.2	13	9	9	124006	PREDICTED: solute carrier family 12 member 4 isoform X3 [Apis mellifera]
1113	gi|571548576	243.53	42	9	9	32069	PREDICTED: microtubule-associated protein RP/EB family member 1 isoform X1 [Apis mellifera]
1129	gi|571568418	153.69	23	9	9	59058	PREDICTED: probable cytochrome P450 6a14 isoform X1 [Apis mellifera]
1161	gi|328792501	182.26	26	9	9	44533	PREDICTED: actin-related protein 2 isoform X4 [Apis mellifera]
1168	gi|571578218	219.7	45	9	9	33036	PREDICTED: protein NipSnap [Apis mellifera]
1193	gi|1032027023	184.91	13	9	9	109137	PREDICTED: constitutive coactivator of PPAR-gamma-like protein 1 [Apis mellifera]
1210	gi|328789347	176.54	11	9	9	119159	PREDICTED: ubiquitin conjugation factor E4 A [Apis mellifera]
1228	gi|571513674	190.89	24	9	9	58544	PREDICTED: nuclear pore complex protein Nup50 isoform X1 [Apis mellifera]
1229	gi|1032025623	196.85	26	9	9	63774	PREDICTED: bifunctional coenzyme A synthase [Apis mellifera]
1232	gi|571510578	197.96	27	9	9	45540	PREDICTED: ferrochelatase mitochondrial isoform X1 [Apis mellifera]
1236	gi|237874274	163.24	20	9	9	84136	calpain-B [Apis mellifera]
1237	gi|328784586	191.82	27	9	9	53799	PREDICTED: drebrin-like protein [Apis mellifera]
1239	gi|1032013344	164.69	16	9	9	72869	PREDICTED: plexin domain-containing protein 2 isoform X1 [Apis mellifera]
1240	gi|1032012727	198.18	46	9	9	25352	PREDICTED: glutaredoxin 3 [Apis mellifera]
1251	gi|1032028906	200.73	16	9	9	95716	PREDICTED: uncharacterized protein LOC409465 [Apis mellifera]
1267	gi|1032024960	236.4	26	9	9	61412	PREDICTED: esterase FE4-like isoform X1 [Apis mellifera]
1269	gi|1032017585	198.59	19	9	9	80996	PREDICTED: uncharacterized protein LOC410975 isoform X3 [Apis mellifera]
1271	gi|66563613	178	35	9	9	38505	PREDICTED: adenosine kinase 1 isoform X1 [Apis mellifera]
1273	gi|328791709	155.46	23	9	9	54098	PREDICTED: nucleotide exchange factor SIL1 [Apis mellifera]
1278	gi|571517038	191.8	52	10	9	26354	PREDICTED: estradiol 17-beta-dehydrogenase 8 [Apis mellifera]
1292	gi|1032007072	179.47	11	9	9	129356	PREDICTED: myb-binding protein 1A [Apis mellifera]
1311	gi|1032029119	180.99	26	9	9	56113	PREDICTED: glycogen synthase kinase-3 beta isoform X1 [Apis mellifera]
1312	gi|571555539	158.71	13	9	9	104537	PREDICTED: ubiquitin carboxyl-terminal hydrolase 10 [Apis mellifera]
1316	gi|1032006280	183.99	16	9	9	85984	PREDICTED: chitobiosyldiphosphodolichol beta-mannosyltransferase-like [Apis mellifera]
1323	gi|110755392	178.3	24	9	9	46065	PREDICTED: dynactin subunit 2 [Apis mellifera]
1338	gi|1031996123	157.24	32	9	9	46939	PREDICTED: 1-acyl-sn-glycerol-3-phosphate acyltransferase gamma-like [Apis mellifera]
1357	gi|110759504	162.51	15	9	9	93599	PREDICTED: cullin-4A [Apis mellifera]
1367	gi|66551610	197.05	55	9	9	19008	PREDICTED: sorting nexin-12 [Apis mellifera]
1378	gi|110756801	196.12	17	9	9	80791	PREDICTED: splicing factor 3B subunit 2 [Apis mellifera]
1384	gi|1032005517	154.61	15	9	9	98519	PREDICTED: pre-rRNA processing protein FTSJ3 [Apis mellifera]
1424	gi|1032027259	190.6	10	9	9	161850	PREDICTED: nuclear pore complex protein Nup160 homolog [Apis mellifera]
1425	gi|328788437	155.94	6	9	9	213123	PREDICTED: proteasome activator complex subunit 4A-like [Apis mellifera]
1428	gi|328778983	156.73	14	9	9	124901	PREDICTED: rabankyrin-5 isoform X1 [Apis mellifera]
1431	gi|66564438	152.29	48	9	9	27215	PREDICTED: glutathione S-transferase theta-1 [Apis mellifera]
1437	gi|1032007807	161.53	12	9	9	115355	PREDICTED: insulin-degrading enzyme isoform X1 [Apis mellifera]
1440	gi|48097023	152.25	28	9	9	56123	PREDICTED: F-box-like/WD repeat-containing protein TBL1XR1 [Apis mellifera]
1456	gi|1032011467	145.51	10	9	9	147116	PREDICTED: dynactin subunit 1 [Apis mellifera]
1459	gi|1032017892	221.95	17	9	9	75575	PREDICTED: uncharacterized protein LOC725122 isoform X2 [Apis mellifera]
1479	gi|1031998587	182.08	17	9	9	78973	PREDICTED: far upstream element-binding protein 3 [Apis mellifera]
1508	gi|328792246	163.49	32	9	9	44236	PREDICTED: cat eye syndrome critical region protein 5-like isoform X1 [Apis mellifera]
1518	gi|1032007113	152.62	21	9	9	67929	PREDICTED: tudor and KH domain-containing protein [Apis mellifera]
1560	gi|48132776	185.51	14	9	9	77569	PREDICTED: uncharacterized protein LOC413256 [Apis mellifera]
1565	gi|571523284	157.09	23	9	9	76515	PREDICTED: protein FAM114A2 [Apis mellifera]
1584	gi|571531523	168.47	15	9	9	104400	PREDICTED: probable helicase with zinc finger domain [Apis mellifera]
1601	gi|1032026188	138.04	18	9	9	114436	PREDICTED: epidermal growth factor receptor substrate 15-like 1 isoform X1 [Apis mellifera]
1717	gi|328788352	127.72	12	9	9	109481	PREDICTED: 5'-3' exoribonuclease 2 homolog [Apis mellifera]
133	gi|1031996283	232.55	41	8	8	47535	PREDICTED: FAD-dependent oxidoreductase domain-containing protein 1 [Apis mellifera]
453	gi|1032007945	163.08	36	8	8	13098	PREDICTED: 60S ribosomal protein L24 isoform X2 [Apis mellifera]
696	gi|571506707	236.13	53	8	8	19789	PREDICTED: nucleoplasmin-like protein isoform X1 [Apis mellifera]
748	gi|1032010421	243.05	54	8	8	25593	PREDICTED: ferritin subunit [Apis mellifera]
751	gi|66564615	210.84	47	8	8	17226	PREDICTED: ubiquitin-conjugating enzyme E2 N [Apis mellifera]
758	gi|48099074	193.86	33	8	8	35462	PREDICTED: ester hydrolase C11orf54 homolog [Apis mellifera]
772	gi|66524760	172.22	45	8	8	23324	PREDICTED: NADH-quinone oxidoreductase subunit I [Apis mellifera]
796	gi|110751312	239.9	45	10	8	37428	PREDICTED: serine/threonine-protein phosphatase alpha-2 isoform [Apis mellifera]
818	gi|328776656	181.97	52	8	8	14563	PREDICTED: CDGSH iron-sulfur domain-containing protein 2 homolog isoform X2 [Apis mellifera]
821	gi|66522787	217.19	43	8	8	27740	PREDICTED: signal recognition particle receptor subunit beta [Apis mellifera]
824	gi|571564004	189.65	46	8	8	25435	PREDICTED: tetraspanin 6 isoform X1 [Apis mellifera]
854	gi|1032009146	229.53	32	8	8	39385	PREDICTED: secretory carrier-associated membrane protein 5B [Apis mellifera]
875	gi|110756942	211.06	43	8	8	43346	PREDICTED: nucleolysin TIAR [Apis mellifera]
885	gi|328792599	234.06	34	8	8	23551	PREDICTED: ER membrane protein complex subunit 8/9 homolog [Apis mellifera]
892	gi|48098155	245.1	45	8	8	28063	PREDICTED: cytosolic Fe-S cluster assembly factor NUBP2 homolog [Apis mellifera]
901	gi|66524917	211.28	17	8	8	43977	PREDICTED: 26S proteasome non-ATPase regulatory subunit 4 [Apis mellifera]
902	gi|571560288	189.79	10	8	8	42785	PREDICTED: RNA-binding protein cabeza-like isoform X1 [Apis mellifera]
920	gi|1032000942	177.97	28	9	8	43131	PREDICTED: ribose-phosphate pyrophosphokinase 1 isoform X1 [Apis mellifera]
940	gi|66542158	221.61	35	8	8	35835	PREDICTED: probable actin-related protein 2/3 complex subunit 2 [Apis mellifera]
1020	gi|571539322	154.64	25	8	8	50580	PREDICTED: integrin-linked protein kinase homolog pat-4 [Apis mellifera]
1022	gi|1032028935	182.04	13	8	8	76801	PREDICTED: uncharacterized protein LOC409232 [Apis mellifera]
1024	gi|1031995417	224.45	47	8	8	25721	PREDICTED: ubiquitin carboxyl-terminal hydrolase isoform X2 [Apis mellifera]
1036	gi|110766132	140.25	11	8	8	83255	PREDICTED: FACT complex subunit Ssrp1 [Apis mellifera]
1049	gi|1032001460	164.22	21	8	8	40375	PREDICTED: 46 kDa FK506-binding nuclear protein [Apis mellifera]
1066	gi|1032000033	201.06	25	8	8	48047	PREDICTED: sorting nexin-6 [Apis mellifera]
1071	gi|328789409	179.26	21	8	8	74788	PREDICTED: caprin homolog [Apis mellifera]
1072	gi|66556512	239.97	40	9	8	35443	PREDICTED: serine/threonine-protein phosphatase 2A catalytic subunit alpha isoform [Apis mellifera]
1093	gi|1032021347	165.4	10	8	8	119164	PREDICTED: enolase-phosphatase E1 [Apis mellifera]
1106	gi|66508366	191.61	18	8	8	56650	PREDICTED: inosine-5'-monophosphate dehydrogenase 1b [Apis mellifera]
1115	gi|328793508	192.77	21	8	8	58076	PREDICTED: protein tumorous imaginal discs mitochondrial isoform X1 [Apis mellifera]
1121	gi|66553455	176.69	27	8	8	37640	PREDICTED: prostaglandin reductase 1-like [Apis mellifera]
1137	gi|328788786	204.69	51	8	8	20203	PREDICTED: 39S ribosomal protein L12 mitochondrial [Apis mellifera]
1141	gi|48103229	179.57	37	8	8	28438	PREDICTED: probable U2 small nuclear ribonucleoprotein A' [Apis mellifera]
1150	gi|48133028	150.48	14	8	8	73587	PREDICTED: nuclear protein localization protein 4 homolog [Apis mellifera]
1158	gi|66515294	250.65	33	8	8	27466	PREDICTED: V-type proton ATPase subunit D 1 [Apis mellifera]
1166	gi|328775915	181.98	12	8	8	123573	PREDICTED: LOW QUALITY PROTEIN: transcription elongation factor SPT5 [Apis mellifera]
1167	gi|48113496	174.32	38	8	8	31837	PREDICTED: 5'-AMP-activated protein kinase subunit beta-2 [Apis mellifera]
1174	gi|328787087	191.49	19	8	8	71639	PREDICTED: serine/threonine-protein phosphatase 4 regulatory subunit 2 [Apis mellifera]
1200	gi|1032014927	164.95	10	8	8	94840	PREDICTED: ataxin-2-like isoform X3 [Apis mellifera]
1212	gi|571545919	216.19	50	11	8	20464	PREDICTED: muscle-specific protein 20 [Apis mellifera]
1214	gi|571546465	153.51	17	8	8	69189	PREDICTED: WD repeat-containing protein 43 [Apis mellifera]
1223	gi|66555974	229.6	16	8	8	82917	PREDICTED: putative uncharacterized protein DDB_G0271606 [Apis mellifera]
1231	gi|571568786	175.72	29	8	8	34374	PREDICTED: ATP-dependent (S)-NAD(P)H-hydrate dehydratase [Apis mellifera]
1262	gi|1031997396	143.65	4	9	8	350901	PREDICTED: leucine-rich repeat serine/threonine-protein kinase 1 [Apis mellifera]
1291	gi|1031997392	164.23	12	8	8	134040	PREDICTED: uncharacterized protein LOC727299 [Apis mellifera]
1339	gi|66501511	175.11	30	8	8	39058	PREDICTED: protein farnesyltransferase/geranylgeranyltransferase type-1 subunit alpha isoform X1 [Apis mellifera]
1342	gi|571542413	157.54	8	8	8	155855	PREDICTED: protein cordon-bleu isoform X7 [Apis mellifera]
1344	gi|571530419	177.23	14	9	8	92764	PREDICTED: serine/threonine-protein phosphatase 4 regulatory subunit 3 isoform X1 [Apis mellifera]
1354	gi|328793064	171.4	5	8	8	295887	PREDICTED: protein PRRC2C-like isoform X1 [Apis mellifera]
1362	gi|1032004102	180.88	27	8	8	45124	PREDICTED: chitinase domain-containing protein 1 partial [Apis mellifera]
1363	gi|1032003140	172.42	14	8	8	66547	PREDICTED: bifunctional 3'-phosphoadenosine 5'-phosphosulfate synthase [Apis mellifera]
1385	gi|1031997802	168.15	16	8	8	85758	PREDICTED: zinc finger protein on ecdysone puffs isoform X1 [Apis mellifera]
1386	gi|334883143	170.23	23	8	8	45237	quinone oxidoreductase-like protein 2-like [Apis mellifera]
1391	gi|328778400	174.2	52	9	8	21264	PREDICTED: ADP-ribosylation factor-like protein 8B-A [Apis mellifera]
1400	gi|1031994897	215.86	35	8	8	32520	PREDICTED: vacuolar protein sorting-associated protein VTA1 homolog [Apis mellifera]
1403	gi|1032018150	175.46	4	8	8	250186	PREDICTED: protein crumbs [Apis mellifera]
1413	gi|66530338	152.56	20	8	8	41452	PREDICTED: probable phosphoserine aminotransferase [Apis mellifera]
1421	gi|328776761	151.42	8	8	8	166498	PREDICTED: nuclear pore complex protein Nup153 isoform X1 [Apis mellifera]
1426	gi|66509665	154.12	21	8	8	50362	PREDICTED: bystin [Apis mellifera]
1427	gi|1031999550	161.88	19	8	8	74210	PREDICTED: translation initiation factor eIF-2B subunit epsilon [Apis mellifera]
1429	gi|1032019021	145.04	11	8	8	131212	PREDICTED: 5-oxoprolinase isoform X2 [Apis mellifera]
1434	gi|66509418	154.84	13	9	8	118030	PREDICTED: myosin-IA isoform X1 [Apis mellifera]
1435	gi|328791803	150.76	11	8	8	107013	PREDICTED: nuclear pore complex protein Nup107 [Apis mellifera]
1451	gi|328785985	197.35	18	8	8	69611	PREDICTED: nucleolar protein 11 [Apis mellifera]
1452	gi|66535270	180.94	17	8	8	58925	PREDICTED: succinyl-CoA:3-ketoacid coenzyme A transferase 1 mitochondrial [Apis mellifera]
1454	gi|1032028012	156.47	11	8	8	141310	PREDICTED: neurexin-4 isoform X3 [Apis mellifera]
1455	gi|328787733	158.55	9	8	8	133646	PREDICTED: vacuolar protein sorting-associated protein 35 isoform X3 [Apis mellifera]
1467	gi|1032006286	137.98	14	8	8	96657	PREDICTED: serine/threonine-protein phosphatase 6 regulatory subunit 3 isoform X2 [Apis mellifera]
1476	gi|1032014938	171.77	13	8	8	99889	PREDICTED: epidermal growth factor receptor kinase substrate 8-like protein 1 isoform X1 [Apis mellifera]
1482	gi|66530332	150.02	15	8	8	89395	PREDICTED: cell division cycle 5-like protein [Apis mellifera]
1492	gi|1032023237	145.98	17	8	8	80688	PREDICTED: hemocyte protein-glutamine gamma-glutamyltransferase-like [Apis mellifera]
1502	gi|571504340	172.21	40	8	8	34036	PREDICTED: NIF3-like protein 1 isoform X3 [Apis mellifera]
1503	gi|571519817	225.04	32	8	8	39993	PREDICTED: phospholipase ABHD3 isoform X2 [Apis mellifera]
1511	gi|1032007684	174.45	36	8	8	40185	PREDICTED: ribosome biogenesis protein BRX1 homolog [Apis mellifera]
1533	gi|571507816	153.17	15	8	8	84533	PREDICTED: elongation factor G mitochondrial [Apis mellifera]
1561	gi|328783919	192.02	21	8	8	57247	PREDICTED: glycerol kinase isoform X1 [Apis mellifera]
1603	gi|1031995555	160.23	20	8	8	56443	PREDICTED: RNA-binding protein NOB1 partial [Apis mellifera]
1659	gi|1032025436	141.06	4	8	8	270617	PREDICTED: CCR4-NOT transcription complex subunit 1 isoform X1 [Apis mellifera]
1707	gi|1031996507	173.11	11	8	8	116262	PREDICTED: titin-like partial [Apis mellifera]
1733	gi|328779765	139.28	13	8	8	99232	PREDICTED: DNA replication licensing factor Mcm2 [Apis mellifera]
65	gi|48095543	392.46	61	45	7	51008	PREDICTED: tubulin beta chain-like [Apis mellifera]
444	gi|571538918	251.55	54	12	7	13420	PREDICTED: histone H2A.V [Apis mellifera]
490	gi|1032020106	222.24	54	14	7	17866	PREDICTED: ubiquitin-40S ribosomal protein S27a [Apis mellifera]
499	gi|48138741	204.19	68	8	7	14336	PREDICTED: putative ATP synthase subunit f mitochondrial [Apis mellifera]
528	gi|1031997409	163.58	13	7	7	73209	PREDICTED: flocculation protein FLO11-like [Apis mellifera]
551	gi|328787488	182	32	7	7	13090	PREDICTED: 40S ribosomal protein S26 [Apis mellifera]
635	gi|328782037	232.98	48	7	7	13508	PREDICTED: cytochrome b-c1 complex subunit 7-like [Apis mellifera]
704	gi|66513846	159.63	27	7	7	30440	PREDICTED: surfeit locus protein 4 homolog [Apis mellifera]
725	gi|66532125	174.11	32	7	7	27404	PREDICTED: eukaryotic translation initiation factor 3 subunit J [Apis mellifera]
726	gi|48096836	189.63	45	8	7	23595	PREDICTED: ras-related protein Rab6 isoform X2 [Apis mellifera]
787	gi|67010041	171.48	12	8	7	48688	major royal jelly protein 9 precursor [Apis mellifera]
810	gi|66562752	225.95	36	7	7	18172	PREDICTED: ubiquitin-conjugating enzyme E2 L3 [Apis mellifera]
812	gi|571503720	207.28	34	7	7	36940	PREDICTED: leucine-rich repeat-containing protein 59 isoform X1 [Apis mellifera]
817	gi|328777202	202.02	51	7	7	17213	PREDICTED: sex-regulated protein janus-A-like [Apis mellifera]
864	gi|1032020171	152.98	14	7	7	76193	PREDICTED: cleft lip and palate transmembrane protein 1 homolog [Apis mellifera]
904	gi|48139903	196.68	20	7	7	26581	PREDICTED: B-cell receptor-associated protein 31-like [Apis mellifera]
921	gi|66505254	203.58	71	7	7	13299	PREDICTED: uncharacterized protein LOC551596 [Apis mellifera]
923	gi|328791728	183.97	35	7	7	34970	PREDICTED: protein BCCIP homolog [Apis mellifera]
926	gi|328788815	197.67	38	7	7	39623	PREDICTED: UV excision repair protein RAD23 homolog B isoform X2 [Apis mellifera]
943	gi|1032027226	218.22	14	7	7	82252	PREDICTED: LOW QUALITY PROTEIN: interferon-related developmental regulator 1-like [Apis mellifera]
945	gi|328786212	182.63	13	7	7	82182	PREDICTED: tubulin-specific chaperone E-like [Apis mellifera]
954	gi|328790735	172.52	38	7	7	21003	PREDICTED: H/ACA ribonucleoprotein complex subunit 1 [Apis mellifera]
956	gi|1032026454	213.15	50	8	7	28246	PREDICTED: LDLR chaperone boca [Apis mellifera]
968	gi|48138794	220.59	71	7	7	15783	PREDICTED: cytochrome b5-like isoform X1 [Apis mellifera]
983	gi|571566604	203.33	39	7	7	25888	PREDICTED: protein CDV3 homolog [Apis mellifera]
1004	gi|571566632	242.63	41	7	7	17628	PREDICTED: histidine triad nucleotide-binding protein 1 [Apis mellifera]
1040	gi|1032013709	156.2	16	7	7	56848	PREDICTED: GDP-Man:Man(3)GlcNAc(2)-PP-Dol alpha-1 2-mannosyltransferase isoform X2 [Apis mellifera]
1041	gi|48094957	172.8	48	7	7	17121	PREDICTED: microsomal glutathione S-transferase 1 [Apis mellifera]
1052	gi|48102954	158.77	49	7	7	11199	PREDICTED: small ubiquitin-related modifier-like [Apis mellifera]
1059	gi|66519875	188.63	33	7	7	34094	PREDICTED: clavesin-2 [Apis mellifera]
1073	gi|571553681	192.11	30	7	7	27928	PREDICTED: stromal cell-derived factor 2-like isoform X2 [Apis mellifera]
1079	gi|571574169	184	34	7	7	25577	PREDICTED: TPPP family protein CG45057 [Apis mellifera]
1088	gi|328779321	220.02	23	7	7	55451	PREDICTED: protein LSM14 homolog A isoform X1 [Apis mellifera]
1094	gi|48142673	161.86	35	7	7	15195	PREDICTED: thioredoxin mitochondrial [Apis mellifera]
1102	gi|571576460	177.25	43	7	7	16882	PREDICTED: pterin-4-alpha-carbinolamine dehydratase [Apis mellifera]
1104	gi|328792443	149.2	14	7	7	65351	PREDICTED: glucose 1 6-bisphosphate synthase [Apis mellifera]
1120	gi|1032012401	178.02	25	7	7	46770	PREDICTED: vacuole membrane protein 1 [Apis mellifera]
1134	gi|328789503	159.83	43	7	7	22019	PREDICTED: programmed cell death protein 6 isoform X1 [Apis mellifera]
1144	gi|1031996128	194.45	33	7	7	30201	PREDICTED: F-actin-capping protein subunit beta isoform X2 [Apis mellifera]
1152	gi|571565123	154.81	31	7	7	40260	PREDICTED: COP9 signalosome complex subunit 5 isoform X1 [Apis mellifera]
1169	gi|328793382	162.06	22	7	7	52384	PREDICTED: protein odr-4 homolog [Apis mellifera]
1171	gi|110761744	153.93	26	7	7	37221	PREDICTED: erlin-1-like [Apis mellifera]
1185	gi|1032024395	189.67	15	8	7	77001	PREDICTED: peroxisomal acyl-coenzyme A oxidase 3-like [Apis mellifera]
1189	gi|571574200	189.52	31	7	7	27069	PREDICTED: grpE protein homolog mitochondrial [Apis mellifera]
1198	gi|328784509	188.87	17	7	7	66627	PREDICTED: putative uncharacterized protein DDB_G0277255 [Apis mellifera]
1201	gi|1032023709	181.39	7	7	7	144653	PREDICTED: serine-rich adhesin for platelets-like isoform X1 [Apis mellifera]
1235	gi|571530464	180.34	21	8	7	67157	PREDICTED: replication protein A 70 kDa DNA-binding subunit [Apis mellifera]
1245	gi|571569852	182.52	3	8	7	359319	PREDICTED: unconventional myosin-XV isoform X1 [Apis mellifera]
1253	gi|1032025753	149.61	23	7	7	41247	PREDICTED: uridine phosphorylase 1 isoform X2 [Apis mellifera]
1254	gi|328781461	150.96	14	7	7	67564	PREDICTED: N-acetylgalactosaminyltransferase 7 [Apis mellifera]
1263	gi|328789099	196.63	11	7	7	100306	PREDICTED: dynamin isoform X1 [Apis mellifera]
1274	gi|1032023783	152.65	25	7	7	46010	PREDICTED: lissencephaly-1 homolog [Apis mellifera]
1275	gi|328788967	188.44	26	7	7	31777	PREDICTED: enoyl-CoA delta isomerase 1 mitochondrial-like [Apis mellifera]
1277	gi|66519856	192.94	22	7	7	48356	PREDICTED: prolactin regulatory element-binding protein [Apis mellifera]
1279	gi|571542290	146.77	21	7	7	60829	PREDICTED: alanine aminotransferase 1 [Apis mellifera]
1285	gi|328776155	153.49	14	7	7	88114	PREDICTED: uncharacterized protein LOC100577504 [Apis mellifera]
1287	gi|571554543	175.23	42	7	7	33348	PREDICTED: pyridoxal kinase [Apis mellifera]
1288	gi|66525458	164.01	41	7	7	19097	PREDICTED: myophilin [Apis mellifera]
1294	gi|1032026037	166.83	11	7	7	72476	PREDICTED: transmembrane protein 104 homolog isoform X1 [Apis mellifera]
1297	gi|66500946	167.15	37	7	7	26052	PREDICTED: probable methylthioribulose-1-phosphate dehydratase [Apis mellifera]
1317	gi|328780822	162.59	23	7	7	53465	PREDICTED: cytoplasmic dynein 1 light intermediate chain 2 isoform X1 [Apis mellifera]
1321	gi|1032012603	157.82	14	7	7	79335	PREDICTED: angiotensin-converting enzyme isoform X1 [Apis mellifera]
1327	gi|571552472	165.01	23	7	7	45921	PREDICTED: ras-related GTP-binding protein D isoform X1 [Apis mellifera]
1330	gi|328788939	210.42	15	7	7	91991	PREDICTED: DNA replication licensing factor Mcm3 [Apis mellifera]
1331	gi|1032015464	151.81	26	7	7	41888	PREDICTED: LOW QUALITY PROTEIN: acetyl-CoA acetyltransferase cytosolic [Apis mellifera]
1335	gi|66500931	163.22	39	7	7	22157	PREDICTED: prefoldin subunit 3 [Apis mellifera]
1337	gi|571526495	161.35	33	7	7	34679	PREDICTED: regulator of microtubule dynamics protein 1-like isoform X1 [Apis mellifera]
1340	gi|571514600	160.64	17	7	7	62321	PREDICTED: molybdenum cofactor biosynthesis protein 1 isoform X1 [Apis mellifera]
1364	gi|1032015124	146.7	26	7	7	26190	PREDICTED: neuromodulin isoform X1 [Apis mellifera]
1374	gi|110767814	184.61	10	7	7	105695	PREDICTED: mRNA-capping enzyme [Apis mellifera]
1387	gi|1032003236	188.91	64	7	7	16775	PREDICTED: methionine-R-sulfoxide reductase B1 isoform X4 [Apis mellifera]
1390	gi|1032005648	176.47	20	7	7	53322	PREDICTED: protoporphyrinogen oxidase [Apis mellifera]
1392	gi|66508954	135.45	52	7	7	12333	PREDICTED: signal recognition particle 14 kDa protein [Apis mellifera]
1399	gi|571572767	157.56	13	7	7	89587	PREDICTED: cullin-1 [Apis mellifera]
1409	gi|571501056	212.16	29	7	7	41300	PREDICTED: 39S ribosomal protein L3 mitochondrial [Apis mellifera]
1410	gi|328790375	118.01	24	7	7	43276	PREDICTED: diphosphomevalonate decarboxylase [Apis mellifera]
1423	gi|571525142	147.71	10	7	7	102161	PREDICTED: SAFB-like transcription modulator [Apis mellifera]
1438	gi|328777938	153.6	20	7	7	49402	PREDICTED: U1 small nuclear ribonucleoprotein 70 kDa isoform X2 [Apis mellifera]
1449	gi|1032009629	190.07	28	7	7	50717	PREDICTED: protein HGV2 [Apis mellifera]
1465	gi|571573901	156.24	11	7	7	93741	PREDICTED: mannosyl-oligosaccharide glucosidase GCS1 [Apis mellifera]
1477	gi|1032007970	173.26	21	8	7	44834	PREDICTED: oxygen-dependent coproporphyrinogen-III oxidase [Apis mellifera]
1485	gi|571513496	174.82	29	8	7	45310	PREDICTED: 28S ribosomal protein S29 mitochondrial isoform X1 [Apis mellifera]
1487	gi|66554764	188.82	28	7	7	42752	PREDICTED: hsp70-binding protein 1 [Apis mellifera]
1488	gi|328788838	144.45	27	7	7	37744	PREDICTED: SUMO-activating enzyme subunit 1 [Apis mellifera]
1519	gi|328788343	187.2	24	7	7	49769	PREDICTED: putative 28S ribosomal protein S5 mitochondrial isoform X2 [Apis mellifera]
1554	gi|328788017	144.75	20	7	7	56124	PREDICTED: histone deacetylase Rpd3 [Apis mellifera]
1563	gi|1032001958	174.62	29	7	7	45099	PREDICTED: uncharacterized protein LOC413792 partial [Apis mellifera]
1568	gi|1032006762	180.19	47	7	7	19219	PREDICTED: uncharacterized protein LOC102653864 [Apis mellifera]
1582	gi|328786487	135.37	35	7	7	28026	PREDICTED: mRNA turnover protein 4 homolog [Apis mellifera]
1589	gi|328792986	142.35	28	8	7	36872	PREDICTED: retinol dehydrogenase 12 isoform X1 [Apis mellifera]
1602	gi|328791738	169.76	13	7	7	85034	PREDICTED: delta-1-pyrroline-5-carboxylate synthase isoform X1 [Apis mellifera]
1608	gi|1032018171	153.27	11	7	7	109751	PREDICTED: LOW QUALITY PROTEIN: trifunctional purine biosynthetic protein adenosine-3 [Apis mellifera]
1609	gi|1032011587	165.03	23	7	7	42117	PREDICTED: arrestin homolog [Apis mellifera]
1612	gi|110749212	171.96	29	7	7	37852	PREDICTED: 28S ribosomal protein S35 mitochondrial [Apis mellifera]
1622	gi|66525391	160.25	15	7	7	70443	PREDICTED: xaa-Pro aminopeptidase 1-like isoform X1 [Apis mellifera]
1630	gi|1032024481	133.35	25	7	7	49531	PREDICTED: tRNA pseudouridine synthase A mitochondrial [Apis mellifera]
1636	gi|571522034	156.1	7	7	7	174082	PREDICTED: multidrug resistance-associated protein 1 [Apis mellifera]
1644	gi|571545905	129.33	18	7	7	57736	PREDICTED: brahma-associated protein of 60 kDa isoform X1 [Apis mellifera]
1677	gi|66517714	148.94	31	7	7	29954	PREDICTED: DCN1-like protein 1 isoform X1 [Apis mellifera]
1705	gi|1032021496	170.66	5	7	7	250723	PREDICTED: myosin-VIIa [Apis mellifera]
1706	gi|1031995649	149.24	5	7	7	207566	PREDICTED: DNA-directed RNA polymerase II subunit RPB1 [Apis mellifera]
1710	gi|1032026502	149.04	15	7	7	84024	PREDICTED: LOW QUALITY PROTEIN: ribonuclease Z mitochondrial [Apis mellifera]
1732	gi|1032002265	154.36	42	7	7	26293	PREDICTED: pseudouridine-5'-phosphatase-like isoform X1 [Apis mellifera]
1750	gi|1032022888	134.72	3	7	7	372279	PREDICTED: neurobeachin [Apis mellifera]
1758	gi|328782487	145.1	11	7	7	101105	PREDICTED: WD repeat-containing protein 36 [Apis mellifera]
1762	gi|571539230	170.94	25	7	7	44487	PREDICTED: S-adenosylmethionine synthase isoform X2 [Apis mellifera]
1766	gi|1032015395	139.06	14	7	7	70916	PREDICTED: protein dead ringer-like isoform X1 [Apis mellifera]
1793	gi|1032001978	131.26	19	7	7	71978	PREDICTED: U3 small nucleolar RNA-associated protein 14 homolog A [Apis mellifera]
1804	gi|328776082	122.06	6	7	7	145524	PREDICTED: uncharacterized protein DDB_G0283697-like isoform X1 [Apis mellifera]
1851	gi|1031997616	150.32	3	7	7	486555	PREDICTED: dystrophin isoforms A/C/F/G/H-like [Apis mellifera]
1876	gi|1032019263	114.56	11	7	7	101454	PREDICTED: uncharacterized protein LOC408783 isoform X1 [Apis mellifera]
44	gi|328790800	418.74	73	66	6	41785	PREDICTED: actin clone 205-like [Apis mellifera]
233	gi|66501629	374.07	34	43	6	136761	PREDICTED: leucine--tRNA ligase cytoplasmic isoform X1 [Apis mellifera]
312	gi|571574764	268.14	25	18	6	49865	PREDICTED: tubulin alpha chain-like [Apis mellifera]
343	gi|571518500	180.9	45	6	6	9210	PREDICTED: 40S ribosomal protein S21 [Apis mellifera]
486	gi|571507378	241.19	72	20	6	29196	PREDICTED: tropomyosin-1 isoforms 9A/A/B isoform X23 [Apis mellifera]
605	gi|288872185	198.41	84	6	6	10892	cytochrome c oxidase subunit VIb polypeptide 1 [Apis mellifera]
629	gi|110769762	201.82	23	6	6	20663	PREDICTED: translocon-associated protein subunit gamma-like [Apis mellifera]
720	gi|110756512	165.88	18	6	6	34510	PREDICTED: very-long-chain enoyl-CoA reductase [Apis mellifera]
745	gi|66518279	174.67	41	8	6	22918	PREDICTED: ras-related protein Rab-10 isoform X1 [Apis mellifera]
797	gi|110759374	146.98	30	6	6	17061	PREDICTED: CCHC-type zinc finger protein CG3800 [Apis mellifera]
806	gi|571543706	185.08	18	10	6	82251	PREDICTED: DEAD-box ATP-dependent RNA helicase 20 [Apis mellifera]
842	gi|66520699	189.28	25	6	6	48819	PREDICTED: splicing factor U2AF 50 kDa subunit [Apis mellifera]
895	gi|66551959	199.51	56	6	6	24902	PREDICTED: charged multivesicular body protein 4b [Apis mellifera]
897	gi|1032011775	196.06	10	6	6	45768	PREDICTED: uncharacterized protein LOC409090 [Apis mellifera]
913	gi|328787790	182.97	22	6	6	20170	PREDICTED: peroxiredoxin-5 mitochondrial [Apis mellifera]
932	gi|1032030071	154.71	47	6	6	16257	PREDICTED: single-stranded DNA-binding protein mitochondrial [Apis mellifera]
975	gi|1032029865	195.08	27	6	6	23264	PREDICTED: rho GDP-dissociation inhibitor 2 isoform X2 [Apis mellifera]
988	gi|571519916	161.88	24	6	6	23571	PREDICTED: protein RER1 isoform X1 [Apis mellifera]
1000	gi|571542352	159.46	39	6	6	24382	PREDICTED: ras-related protein Rab-11A [Apis mellifera]
1023	gi|66514137	193.25	54	6	6	16818	PREDICTED: ubiquitin-like protein 4A [Apis mellifera]
1030	gi|66522232	163.96	35	7	6	22439	PREDICTED: isochorismatase domain-containing protein 2-like [Apis mellifera]
1051	gi|328785087	167.05	21	6	6	23009	PREDICTED: proteasome subunit beta type-3 [Apis mellifera]
1061	gi|328780745	144.65	37	6	6	19886	PREDICTED: ubiquitin-fold modifier-conjugating enzyme 1 [Apis mellifera]
1075	gi|328777239	189.04	53	6	6	26253	PREDICTED: casein kinase II subunit beta isoform X2 [Apis mellifera]
1076	gi|48105316	172.13	50	6	6	15664	PREDICTED: mitochondrial import receptor subunit TOM22 homolog isoform X1 [Apis mellifera]
1095	gi|1032025355	153.08	33	6	6	20892	PREDICTED: ras-like protein 3 [Apis mellifera]
1107	gi|1032011925	213.05	33	7	6	35220	PREDICTED: aldose reductase-like [Apis mellifera]
1110	gi|1032021390	163.25	34	7	6	30724	PREDICTED: protein NPC2 homolog [Apis mellifera]
1138	gi|110762783	186.52	23	6	6	22413	PREDICTED: 28 kDa heat- and acid-stable phosphoprotein-like [Apis mellifera]
1143	gi|571506597	168.14	19	6	6	25424	PREDICTED: histone H1.2-like [Apis mellifera]
1157	gi|1032021835	164.68	17	6	6	47477	PREDICTED: high mobility group protein DSP1 [Apis mellifera]
1160	gi|66558220	168.67	46	6	6	21469	PREDICTED: ras-related protein Rac1 [Apis mellifera]
1183	gi|66561608	143	16	6	6	52771	PREDICTED: UDP-N-acetylhexosamine pyrophosphorylase [Apis mellifera]
1191	gi|571509949	159.66	21	7	6	39450	PREDICTED: protein Mo25 isoform X3 [Apis mellifera]
1192	gi|66566109	189.53	44	6	6	19549	PREDICTED: NADH dehydrogenase [ubiquinone] 1 beta subcomplex subunit 10 [Apis mellifera]
1202	gi|48120572	182.34	69	6	6	13852	PREDICTED: NADH dehydrogenase [ubiquinone] 1 alpha subcomplex subunit 5 [Apis mellifera]
1225	gi|571500246	189.2	12	6	6	65150	PREDICTED: zinc finger CCCH domain-containing protein 11A-like [Apis mellifera]
1238	gi|328780504	172.88	50	6	6	18385	PREDICTED: peptidyl-tRNA hydrolase 2 mitochondrial-like [Apis mellifera]
1243	gi|571532201	154.47	23	6	6	48293	PREDICTED: alpha-N-acetylgalactosaminidase partial [Apis mellifera]
1250	gi|571562324	163.37	8	7	6	144292	PREDICTED: zinc finger matrin-type protein CG9776-like isoform X1 [Apis mellifera]
1255	gi|66524513	188.74	36	6	6	21642	PREDICTED: MICOS complex subunit MIC25 [Apis mellifera]
1256	gi|328780829	176.58	43	6	6	19511	PREDICTED: ER membrane protein complex subunit 4 [Apis mellifera]
1257	gi|110765976	218.86	48	6	6	21197	PREDICTED: BAG family molecular chaperone regulator 2 [Apis mellifera]
1266	gi|66504967	177.16	20	6	6	36279	PREDICTED: putative tricarboxylate transport protein mitochondrial [Apis mellifera]
1286	gi|1032002156	152.16	20	6	6	46061	PREDICTED: uncharacterized protein LOC724498 [Apis mellifera]
1289	gi|48097712	141.53	17	6	6	42301	PREDICTED: methionine aminopeptidase 1 [Apis mellifera]
1290	gi|571543571	178.46	29	6	6	40991	PREDICTED: 28S ribosomal protein S27 mitochondrial partial [Apis mellifera]
1299	gi|58585214	140.89	48	6	6	15549	FABP-like protein [Apis mellifera]
1313	gi|66534906	170.11	31	6	6	33779	PREDICTED: caspase-1 [Apis mellifera]
1325	gi|66523552	141.87	24	6	6	49080	PREDICTED: actin-like protein 6B [Apis mellifera]
1346	gi|1032013641	164.18	14	6	6	81215	PREDICTED: cytoplasmic dynein 1 intermediate chain isoform X1 [Apis mellifera]
1352	gi|66507739	147.48	34	6	6	38741	PREDICTED: cysteine and histidine-rich domain-containing protein [Apis mellifera]
1358	gi|571503690	149.69	29	6	6	27207	PREDICTED: uncharacterized protein LOC551557 [Apis mellifera]
1368	gi|1031995066	165.96	18	6	6	61568	PREDICTED: mitochondrial-processing peptidase subunit alpha [Apis mellifera]
1372	gi|110762636	152.6	14	6	6	77957	PREDICTED: membralin-like isoform X1 [Apis mellifera]
1375	gi|328783831	177.08	12	6	6	93302	PREDICTED: phosphatidylinositol-binding clathrin assembly protein unc-11 isoform X5 [Apis mellifera]
1379	gi|1032026851	167.56	23	6	6	43117	PREDICTED: sex-lethal homolog isoform X2 [Apis mellifera]
1395	gi|571533174	155.59	36	6	6	13954	PREDICTED: tubulin-specific chaperone A-like isoform X2 [Apis mellifera]
1408	gi|1032001911	168.34	24	6	6	29806	PREDICTED: dehydrogenase/reductase SDR family member 4 isoform X1 [Apis mellifera]
1414	gi|48097876	150.3	16	6	6	49964	PREDICTED: AP-2 complex subunit mu [Apis mellifera]
1415	gi|328783748	137.79	13	6	6	64022	PREDICTED: dnaJ homolog subfamily C member 11 [Apis mellifera]
1419	gi|328778987	154.89	39	6	6	10232	PREDICTED: cytochrome b-c1 complex subunit 6 mitochondrial [Apis mellifera]
1430	gi|1032024076	143.22	9	6	6	104773	PREDICTED: rab3 GTPase-activating protein catalytic subunit isoform X2 [Apis mellifera]
1433	gi|1032026474	150.68	9	6	6	98903	PREDICTED: protein Red-like [Apis mellifera]
1436	gi|571577112	130.96	16	6	6	55223	PREDICTED: CCA tRNA nucleotidyltransferase 1 mitochondrial-like isoform X1 [Apis mellifera]
1443	gi|328793127	175.1	32	6	6	28222	PREDICTED: proteasome assembly chaperone 2-like [Apis mellifera]
1460	gi|328784987	176.2	17	8	6	60773	PREDICTED: serine/threonine-protein phosphatase 2A 56 kDa regulatory subunit epsilon isoform isoform X1 [Apis mellifera]
1481	gi|328777235	124.59	18	6	6	62140	PREDICTED: 60 kDa SS-A/Ro ribonucleoprotein-like [Apis mellifera]
1483	gi|571547703	132.99	9	6	6	106130	PREDICTED: peripheral plasma membrane protein CASK isoform X6 [Apis mellifera]
1484	gi|66501038	146.14	54	6	6	21890	PREDICTED: translocon-associated protein subunit beta [Apis mellifera]
1489	gi|328783193	180.14	40	6	6	28096	PREDICTED: farnesol dehydrogenase-like [Apis mellifera]
1490	gi|328787123	182.57	22	6	6	37165	PREDICTED: dehydrogenase/reductase SDR family member 7 [Apis mellifera]
1491	gi|571566008	173.94	34	6	6	24685	PREDICTED: mitochondrial ribonuclease P protein 1 homolog [Apis mellifera]
1494	gi|1031995413	161.52	17	6	6	56305	PREDICTED: alpha-L-fucosidase isoform X1 [Apis mellifera]
1495	gi|1032006533	188.56	19	6	6	39382	PREDICTED: peptidyl-prolyl cis-trans isomerase FKBP8 isoform X3 [Apis mellifera]
1500	gi|1032024803	177.73	26	6	6	36991	PREDICTED: protein phosphatase 1 regulatory subunit 7 [Apis mellifera]
1513	gi|571547921	157.84	24	6	6	47225	PREDICTED: cleavage stimulation factor subunit 2 isoform X2 [Apis mellifera]
1515	gi|328784556	123.65	15	6	6	61210	PREDICTED: esterase FE4-like isoform X1 [Apis mellifera]
1520	gi|1032019610	138.76	38	6	6	13950	PREDICTED: succinyl-CoA ligase [GDP-forming] subunit beta mitochondrial-like [Apis mellifera]
1522	gi|571539223	132.37	19	6	6	50149	PREDICTED: zinc finger protein 543-like isoform X1 [Apis mellifera]
1531	gi|328781872	140.3	31	6	6	31722	PREDICTED: N(G) N(G)-dimethylarginine dimethylaminohydrolase 1 isoform X1 [Apis mellifera]
1539	gi|328778114	132.76	6	6	6	132059	PREDICTED: regulator of nonsense transcripts 2 [Apis mellifera]
1545	gi|66522796	141.48	32	6	6	28100	PREDICTED: pyridoxine-5'-phosphate oxidase-like [Apis mellifera]
1564	gi|1032009549	138.56	14	6	6	87097	PREDICTED: cullin-2 [Apis mellifera]
1570	gi|328790379	118.68	30	6	6	35580	PREDICTED: mitochondrial carrier homolog 2 isoform X2 [Apis mellifera]
1571	gi|1032002667	159.3	9	6	6	124919	PREDICTED: box A-binding factor-like isoform X1 [Apis mellifera]
1573	gi|66521086	165.25	49	6	6	19444	PREDICTED: protein PBDC1 [Apis mellifera]
1574	gi|110749750	163.96	15	6	6	58618	PREDICTED: adenosylhomocysteinase 2-like isoform X1 [Apis mellifera]
1575	gi|571566319	128.76	12	6	6	85935	PREDICTED: ATP-dependent RNA helicase DDX42 [Apis mellifera]
1576	gi|328779544	137.92	18	6	6	49965	PREDICTED: cysteine desulfurase mitochondrial isoform X1 [Apis mellifera]
1581	gi|571519530	145.53	11	6	6	95929	PREDICTED: WD repeat-containing protein 75 [Apis mellifera]
1592	gi|328779728	130.98	13	6	6	53944	PREDICTED: proton-coupled amino acid transporter 1-like [Apis mellifera]
1604	gi|571518333	137.36	18	6	6	55042	PREDICTED: TRPL translocation defect protein 14 isoform X1 [Apis mellifera]
1606	gi|1032025638	138.79	13	6	6	80969	PREDICTED: protein VAC14 homolog [Apis mellifera]
1607	gi|48097608	167.19	24	6	6	39532	PREDICTED: translation initiation factor eIF-2B subunit beta [Apis mellifera]
1610	gi|571565089	151.52	27	6	6	40015	PREDICTED: DNA-directed RNA polymerases I and III subunit RPAC1 [Apis mellifera]
1615	gi|66504222	124.08	21	6	6	30131	PREDICTED: probable 39S ribosomal protein L24 mitochondrial [Apis mellifera]
1619	gi|328790089	144.56	22	6	6	16021	PREDICTED: transcription elongation factor B polypeptide 1 isoform X1 [Apis mellifera]
1634	gi|328778190	173.92	19	6	6	57083	PREDICTED: translation initiation factor eIF-2B subunit delta [Apis mellifera]
1635	gi|328790489	120.03	45	7	6	24778	PREDICTED: 26S proteasome non-ATPase regulatory subunit 10-like [Apis mellifera]
1641	gi|328783037	141.19	10	6	6	105022	PREDICTED: squamous cell carcinoma antigen recognized by T-cells 3 isoform X1 [Apis mellifera]
1643	gi|328782224	131.82	14	6	6	89885	PREDICTED: asparagine-rich protein-like [Apis mellifera]
1660	gi|1032023141	175.75	11	6	6	98139	PREDICTED: uncharacterized protein DDB_G0283697 isoform X1 [Apis mellifera]
1661	gi|328786781	163.84	10	6	6	120335	PREDICTED: DNA topoisomerase I mitochondrial isoform X1 [Apis mellifera]
1663	gi|571507998	137.08	23	6	6	48291	PREDICTED: senecionine N-oxygenase-like [Apis mellifera]
1666	gi|66531954	171.75	15	6	6	67945	PREDICTED: CTP synthase isoform X2 [Apis mellifera]
1668	gi|1031996266	145.3	6	6	6	217925	PREDICTED: ATP-dependent helicase brm [Apis mellifera]
1669	gi|328776216	164.24	26	6	6	45198	PREDICTED: uncharacterized protein LOC100578929 [Apis mellifera]
1674	gi|66543736	138.49	20	6	6	33681	PREDICTED: 39S ribosomal protein L15 mitochondrial [Apis mellifera]
1676	gi|110755983	155.66	50	6	6	16591	PREDICTED: coiled-coil domain-containing protein 58 [Apis mellifera]
1678	gi|328789423	145.8	19	6	6	57180	PREDICTED: dentin matrix acidic phosphoprotein 1-like [Apis mellifera]
1684	gi|1031997915	132.45	12	6	6	98144	PREDICTED: ribosome biogenesis protein BOP1 homolog [Apis mellifera]
1694	gi|571500833	165	18	6	6	43861	PREDICTED: rhomboid-related protein 2 isoform X1 [Apis mellifera]
1708	gi|571547498	155.64	22	6	6	39699	PREDICTED: glycerol-3-phosphate dehydrogenase [NAD(+)] cytoplasmic-like [Apis mellifera]
1712	gi|571573758	150.4	16	7	6	64743	PREDICTED: zinc finger CCHC domain-containing protein 4 [Apis mellifera]
1718	gi|1032006303	138.29	13	6	6	86890	PREDICTED: transmembrane GTPase Marf isoform X2 [Apis mellifera]
1720	gi|1031997515	120.42	6	6	6	161453	PREDICTED: LOW QUALITY PROTEIN: rab3 GTPase-activating protein non-catalytic subunit [Apis mellifera]
1723	gi|571499228	139.31	17	6	6	66417	PREDICTED: poly(A)-specific ribonuclease PARN-like isoform X1 [Apis mellifera]
1725	gi|571502568	150.94	20	6	6	46133	PREDICTED: flotillin-2 isoform X1 [Apis mellifera]
1754	gi|1032014360	122.52	7	6	6	122447	PREDICTED: nucleolar protein 6 [Apis mellifera]
1756	gi|328787695	105.69	12	6	6	89184	PREDICTED: spermatogenesis-associated protein 5 [Apis mellifera]
1760	gi|328784747	128.64	8	6	6	91444	PREDICTED: pre-rRNA-processing protein TSR1 homolog [Apis mellifera]
1782	gi|1032020535	153.56	47	7	6	27376	PREDICTED: viral IAP-associated factor homolog [Apis mellifera]
1794	gi|1032019615	146.02	15	6	6	67391	PREDICTED: phosphatidylinositide phosphatase SAC1 [Apis mellifera]
1803	gi|1032019218	160.04	6	6	6	148278	PREDICTED: uncharacterized protein LOC411046 isoform X1 [Apis mellifera]
1811	gi|1032009490	119.59	6	6	6	122128	PREDICTED: uncharacterized protein LOC725621 [Apis mellifera]
1852	gi|1032023376	115.09	2	6	6	371261	PREDICTED: LOW QUALITY PROTEIN: dmX-like protein 2 [Apis mellifera]
1865	gi|1032001433	115.36	10	6	6	104131	PREDICTED: N-alpha-acetyltransferase 25 NatB auxiliary subunit isoform X1 [Apis mellifera]
1882	gi|1032004529	133.05	9	6	6	128680	PREDICTED: nuclear pore complex protein Nup133 [Apis mellifera]
1883	gi|1031996304	141.18	17	6	6	51126	PREDICTED: glutamate-rich WD repeat-containing protein 1 [Apis mellifera]
1909	gi|1032021839	136.78	5	6	6	218430	PREDICTED: cytoskeleton-associated protein 5 isoform X2 [Apis mellifera]
1911	gi|1032002691	134.53	14	6	6	67611	PREDICTED: beta-catenin-like protein 1 isoform X1 [Apis mellifera]
1941	gi|571543206	116.22	23	6	6	42910	PREDICTED: flap endonuclease 1 [Apis mellifera]
1951	gi|1032002385	138.28	37	6	6	22137	PREDICTED: 28S ribosomal protein S18b mitochondrial [Apis mellifera]
1981	gi|1032028417	143.08	11	6	6	82734	PREDICTED: 25S rRNA (cytosine-C(5))-methyltransferase nop2 [Apis mellifera]
2106	gi|1031998519	112.98	7	6	6	147198	PREDICTED: peroxidasin [Apis mellifera]
2151	gi|571561389	92.67	4	6	6	278873	PREDICTED: serine/threonine-protein kinase mTOR [Apis mellifera]
2170	gi|571578048	149.55	38	6	6	24148	PREDICTED: protein SGT1 homolog isoform X2 [Apis mellifera]
3	gi|1032003996	627.23	85	382	5	51071	PREDICTED: major royal jelly protein 2 isoform X1 [Apis mellifera]
110	gi|1032019189	396.35	62	39	5	59325	PREDICTED: heterogeneous nuclear ribonucleoprotein R isoform X12 [Apis mellifera]
357	gi|110765973	145.57	43	5	5	8875	PREDICTED: 60S ribosomal protein L38 [Apis mellifera]
525	gi|571528288	131.24	50	5	5	6586	PREDICTED: 40S ribosomal protein S29 isoform X1 [Apis mellifera]
641	gi|1032016444	164.58	40	5	5	9623	PREDICTED: LOW QUALITY PROTEIN: 40S ribosomal protein S27 [Apis mellifera]
706	gi|328792922	281.61	42	13	5	43203	PREDICTED: proteasomal ubiquitin receptor ADRM1 isoform X1 [Apis mellifera]
830	gi|1031996910	237.49	48	10	5	21539	PREDICTED: nucleosome assembly protein 1-like 1 partial [Apis mellifera]
843	gi|48096382	152.42	66	5	5	11154	PREDICTED: death-associated protein 1 [Apis mellifera]
886	gi|66499182	177.91	29	5	5	37972	PREDICTED: GMP reductase 1-like [Apis mellifera]
887	gi|66506276	199.55	44	5	5	13699	PREDICTED: uncharacterized protein LOC551541 [Apis mellifera]
959	gi|5834928	209.78	17	5	5	26664	cytochrome c oxidase subunit II (mitochondrion) [Apis mellifera ligustica]
970	gi|571573593	153.16	21	5	5	26332	PREDICTED: farnesol dehydrogenase-like [Apis mellifera]
986	gi|328777412	166.02	26	5	5	22555	PREDICTED: RNA-binding protein 1-like isoform X1 [Apis mellifera]
999	gi|110755333	153.74	54	5	5	13389	PREDICTED: cytochrome c oxidase subunit 6A1 mitochondrial [Apis mellifera]
1001	gi|110765112	164.11	57	5	5	9448	PREDICTED: ubiquitin-fold modifier 1 isoform X1 [Apis mellifera]
1021	gi|571517477	200.52	60	5	5	17340	PREDICTED: actin-related protein 2/3 complex subunit 5 [Apis mellifera]
1060	gi|48141571	177.88	33	5	5	34139	PREDICTED: glycerol-3-phosphate phosphatase-like [Apis mellifera]
1064	gi|66553147	157.58	38	5	5	13812	PREDICTED: V-type proton ATPase subunit G [Apis mellifera]
1092	gi|48104167	205.94	48	8	5	14748	PREDICTED: probable nuclear transport factor 2 isoform X1 [Apis mellifera]
1108	gi|239787841	141.49	20	5	5	22733	small ribonucleoprotein particle protein B [Apis mellifera]
1122	gi|1032011870	189.24	22	5	5	33043	PREDICTED: mitochondrial dicarboxylate carrier-like isoform X1 [Apis mellifera]
1132	gi|328777355	167.3	41	5	5	24528	PREDICTED: partner of Y14 and mago-like [Apis mellifera]
1135	gi|48104864	127.14	40	5	5	20244	PREDICTED: NADH dehydrogenase [ubiquinone] 1 alpha subcomplex subunit 8 [Apis mellifera]
1146	gi|1032024240	172.68	17	5	5	52390	PREDICTED: apoptotic chromatin condensation inducer in the nucleus [Apis mellifera]
1162	gi|571552441	147.29	27	5	5	33213	PREDICTED: uncharacterized protein LOC409057 isoform X1 [Apis mellifera]
1173	gi|328781731	139.18	37	5	5	20069	PREDICTED: eukaryotic translation elongation factor 1 epsilon-1 [Apis mellifera]
1176	gi|110756153	144.84	28	5	5	20163	PREDICTED: actin-related protein 2/3 complex subunit 3 [Apis mellifera]
1233	gi|66550828	146.16	29	5	5	27299	PREDICTED: NECAP-like protein CG9132 isoform X1 [Apis mellifera]
1241	gi|110757341	161.27	60	5	5	9818	PREDICTED: mitochondrial import inner membrane translocase subunit Tim8 [Apis mellifera]
1252	gi|571576216	155.17	34	5	5	27889	PREDICTED: SAP domain-containing ribonucleoprotein isoform X2 [Apis mellifera]
1265	gi|1032005721	140.41	6	5	5	142002	PREDICTED: cohesin subunit SA-2 isoform X1 [Apis mellifera]
1276	gi|66564973	136.56	16	5	5	41753	PREDICTED: beta-parvin [Apis mellifera]
1280	gi|110772605	159.52	46	5	5	19878	PREDICTED: myosin regulatory light chain sqh-like [Apis mellifera]
1300	gi|571541144	125.42	34	5	5	15293	PREDICTED: endothelial differentiation-related factor 1 homolog isoform X2 [Apis mellifera]
1304	gi|328784195	122.7	28	5	5	12017	PREDICTED: thioredoxin-2 [Apis mellifera]
1305	gi|66533783	163.54	74	5	5	10465	PREDICTED: U6 snRNA-associated Sm-like protein LSm8 [Apis mellifera]
1320	gi|571578973	139.73	22	5	5	34230	PREDICTED: microtubule-associated protein tau-like partial [Apis mellifera]
1329	gi|48107260	147.71	33	5	5	17411	PREDICTED: NADH dehydrogenase [ubiquinone] 1 beta subcomplex subunit 9 [Apis mellifera]
1343	gi|48104416	171.3	23	5	5	29036	PREDICTED: ran-specific GTPase-activating protein-like isoform X1 [Apis mellifera]
1347	gi|110750888	160.37	43	5	5	20422	PREDICTED: malignant T-cell-amplified sequence 1 homolog [Apis mellifera]
1348	gi|110764759	124.42	47	5	5	26514	PREDICTED: NAD(P)H-hydrate epimerase [Apis mellifera]
1349	gi|66558056	139.21	36	5	5	19016	PREDICTED: RNA-binding protein 8A [Apis mellifera]
1360	gi|66504030	153.65	22	5	5	18509	PREDICTED: S-phase kinase-associated protein 1 [Apis mellifera]
1365	gi|571530408	135.63	9	5	5	68315	PREDICTED: E3 ubiquitin-protein ligase synoviolin A isoform X1 [Apis mellifera]
1376	gi|328782255	180.38	23	5	5	45195	PREDICTED: N-acetylglucosamine-6-phosphate deacetylase [Apis mellifera]
1377	gi|58585102	169.64	10	5	5	77299	cGMP-dependent protein kinase foraging [Apis mellifera]
1382	gi|1032027113	150.28	12	5	5	54061	PREDICTED: Golgi integral membrane protein 4-like isoform X1 [Apis mellifera]
1398	gi|328782914	155.39	10	5	5	91188	PREDICTED: hepatocyte growth factor-regulated tyrosine kinase substrate [Apis mellifera]
1406	gi|328778755	143.25	9	5	5	71779	PREDICTED: ATP-binding cassette sub-family F member 2 [Apis mellifera]
1420	gi|110756881	137	25	5	5	28309	PREDICTED: isopentenyl-diphosphate Delta-isomerase 1 isoform X1 [Apis mellifera]
1439	gi|1032003218	137.9	19	5	5	42273	PREDICTED: glycerophosphodiester phosphodiesterase 1 [Apis mellifera]
1445	gi|328791545	167.53	43	5	5	16465	PREDICTED: bis(5'-nucleosyl)-tetraphosphatase [asymmetrical] [Apis mellifera]
1457	gi|571536647	122.86	17	5	5	38611	PREDICTED: AP-3 complex subunit mu-1 isoform X2 [Apis mellifera]
1468	gi|1032001421	135.11	24	5	5	42825	PREDICTED: mevalonate kinase isoform X2 [Apis mellifera]
1469	gi|1031996333	167.89	41	5	5	15183	PREDICTED: protein MEMO1-like partial [Apis mellifera]
1471	gi|328790418	140.02	13	5	5	47088	PREDICTED: nuclear pore glycoprotein p62 isoform X2 [Apis mellifera]
1472	gi|110765104	121.53	22	5	5	29202	PREDICTED: derlin-1-like [Apis mellifera]
1475	gi|48096956	184.91	18	5	5	39233	PREDICTED: methylthioribose-1-phosphate isomerase isoform X1 [Apis mellifera]
1496	gi|571559277	140.53	22	5	5	35119	PREDICTED: transcription elongation factor S-II isoform X1 [Apis mellifera]
1497	gi|66509265	143.37	21	5	5	49825	PREDICTED: protein enabled [Apis mellifera]
1512	gi|1032007083	127.15	9	5	5	106116	PREDICTED: protein unc-45 homolog B [Apis mellifera]
1516	gi|328788866	140.41	14	5	5	45993	PREDICTED: sequestosome-1 [Apis mellifera]
1523	gi|571530816	108.18	25	5	5	30667	PREDICTED: ubiquitin thioesterase otubain-like [Apis mellifera]
1525	gi|328793847	117.03	27	5	5	19020	PREDICTED: ubiquitin-conjugating enzyme E2 G2 isoform X1 [Apis mellifera]
1528	gi|1032002270	157.95	39	5	5	16900	PREDICTED: riboflavin kinase [Apis mellifera]
1532	gi|1032006470	110.02	23	5	5	39221	PREDICTED: glyoxylate reductase/hydroxypyruvate reductase isoform X2 [Apis mellifera]
1542	gi|335892823	149.12	18	5	5	43339	hsp90 co-chaperone Cdc37 [Apis mellifera]
1544	gi|1032022414	122.94	15	5	5	76331	PREDICTED: ADP-ribosylation factor-binding protein GGA1 isoform X1 [Apis mellifera]
1572	gi|1032021929	150.54	11	5	5	101802	PREDICTED: transportin-1 [Apis mellifera]
1577	gi|66535729	140.72	15	5	5	59780	PREDICTED: signal transducing adapter molecule 1 [Apis mellifera]
1585	gi|66550432	148.04	14	5	5	51466	PREDICTED: probable ATP-dependent RNA helicase DDX47 [Apis mellifera]
1590	gi|1032013507	118.77	21	5	5	46472	PREDICTED: aldose 1-epimerase isoform X1 [Apis mellifera]
1591	gi|66529797	153.22	27	5	5	20267	PREDICTED: trafficking protein particle complex subunit 3 [Apis mellifera]
1605	gi|1032026075	146.72	7	5	5	134654	PREDICTED: transcription elongation regulator 1 isoform X3 [Apis mellifera]
1642	gi|1032012414	141.55	23	5	5	48439	PREDICTED: zinc transporter 1 [Apis mellifera]
1645	gi|328786253	162.61	15	5	5	58421	PREDICTED: protein FAM98B [Apis mellifera]
1646	gi|1032026101	117.93	14	5	5	54129	PREDICTED: double-stranded RNA-specific editase 1-like isoform X2 [Apis mellifera]
1650	gi|1032018607	122.38	39	5	5	17264	PREDICTED: protein mago nashi homolog [Apis mellifera]
1655	gi|571563653	169.22	47	5	5	16531	PREDICTED: signal recognition particle 19 kDa protein [Apis mellifera]
1664	gi|1032023364	129.72	12	5	5	64426	PREDICTED: ATP-dependent Clp protease ATP-binding subunit clpX-like mitochondrial isoform X1 [Apis mellifera]
1670	gi|1032006889	127.53	7	5	5	131412	PREDICTED: LOW QUALITY PROTEIN: DNA-directed RNA polymerase II subunit RPB2 [Apis mellifera]
1679	gi|328778061	151.62	24	5	5	42386	PREDICTED: peroxisomal biogenesis factor 3 [Apis mellifera]
1695	gi|571550015	149.95	32	5	5	17663	PREDICTED: odorant binding protein 3 isoform X1 [Apis mellifera]
1715	gi|328789160	151.17	13	5	5	44319	PREDICTED: uncharacterized protein LOC725740 isoform X1 [Apis mellifera]
1721	gi|328780104	143.87	14	5	5	54044	PREDICTED: sorting and assembly machinery component 50 homolog [Apis mellifera]
1722	gi|328787592	146.25	18	5	5	47411	PREDICTED: septin-1 isoform X1 [Apis mellifera]
1728	gi|1032011778	119.09	12	5	5	76107	PREDICTED: probable peroxisomal acyl-coenzyme A oxidase 1 [Apis mellifera]
1729	gi|571538492	112.89	21	5	5	36760	PREDICTED: retinol dehydrogenase 14 [Apis mellifera]
1749	gi|1032029352	120.92	3	5	5	299179	PREDICTED: uncharacterized protein LOC409020 [Apis mellifera]
1751	gi|571571715	129.86	10	5	5	65063	PREDICTED: poly(A) RNA polymerase mitochondrial [Apis mellifera]
1753	gi|1031998657	131.44	4	5	5	147510	PREDICTED: uncharacterized protein DDB_G0283697-like isoform X1 [Apis mellifera]
1755	gi|110758058	125.02	13	5	5	64330	PREDICTED: apoptosis-inducing factor 3 isoform X2 [Apis mellifera]
1759	gi|328786997	112.78	8	5	5	112415	PREDICTED: exosome complex exonuclease RRP44 [Apis mellifera]
1761	gi|571512538	151.9	12	5	5	60646	PREDICTED: glucose-6-phosphate 1-dehydrogenase isoform X1 [Apis mellifera]
1767	gi|1031995908	105.86	8	5	5	108455	PREDICTED: U2 snRNP-associated SURP motif-containing protein [Apis mellifera]
1797	gi|1032027868	126.78	13	5	5	58255	PREDICTED: protein singed [Apis mellifera]
1801	gi|1032003445	148.95	15	5	5	46422	PREDICTED: prostaglandin E synthase 2 [Apis mellifera]
1802	gi|1032010759	98.54	7	5	5	92336	PREDICTED: LOW QUALITY PROTEIN: probable ATP-dependent RNA helicase DDX23 [Apis mellifera]
1805	gi|571574918	119.6	13	5	5	55757	PREDICTED: glutamate decarboxylase 1 [Apis mellifera]
1807	gi|1032014245	155.22	11	5	5	81486	PREDICTED: trehalase isoform X1 [Apis mellifera]
1808	gi|48106841	128.6	22	5	5	41664	PREDICTED: cAMP-dependent protein kinase type I regulatory subunit isoform X1 [Apis mellifera]
1814	gi|328779675	164.79	34	6	5	22462	PREDICTED: protein lethal(2)essential for life-like [Apis mellifera]
1815	gi|110759112	101.7	22	5	5	36303	PREDICTED: probable rRNA-processing protein EBP2 homolog isoform X1 [Apis mellifera]
1825	gi|1032014018	121.04	25	5	5	39511	PREDICTED: LIM and senescent cell antigen-like-containing domain protein 1 isoform X1 [Apis mellifera]
1831	gi|66550524	148.7	23	5	5	38877	PREDICTED: probable 39S ribosomal protein L45 mitochondrial [Apis mellifera]
1842	gi|1031998155	115.42	10	5	5	68950	PREDICTED: glycerol kinase-like isoform X1 [Apis mellifera]
1856	gi|328791822	122.31	4	6	5	219874	PREDICTED: nucleoporin NUP188 homolog [Apis mellifera]
1857	gi|328781105	151.33	14	5	5	57654	PREDICTED: RNA-binding protein 39 isoform X4 [Apis mellifera]
1867	gi|66545722	137.8	48	5	5	20783	PREDICTED: COMM domain-containing protein 4 [Apis mellifera]
1873	gi|66513194	136.54	15	5	5	61804	PREDICTED: puff-specific protein Bx42 [Apis mellifera]
1884	gi|1032013931	136.28	10	5	5	86708	PREDICTED: long-chain fatty acid transport protein 4 [Apis mellifera]
1886	gi|328775871	129.89	15	5	5	42500	PREDICTED: ATPase family AAA domain-containing protein 1-B [Apis mellifera]
1915	gi|328793536	106.75	25	5	5	34660	PREDICTED: cell differentiation protein RCD1 homolog [Apis mellifera]
1922	gi|1031997503	113.76	6	5	5	146839	PREDICTED: ER degradation-enhancing alpha-mannosidase-like protein 3 [Apis mellifera]
1923	gi|328792060	110.04	7	5	5	127481	PREDICTED: DNA-directed RNA polymerase I subunit RPA2 [Apis mellifera]
1932	gi|328780713	121.07	12	5	5	58314	PREDICTED: U3 small nucleolar RNA-associated protein 15 homolog [Apis mellifera]
1943	gi|66509537	102.53	33	5	5	28187	PREDICTED: haloacid dehalogenase-like hydrolase domain-containing protein 2 [Apis mellifera]
1953	gi|328784913	109.57	18	5	5	31968	PREDICTED: 39S ribosomal protein L9 mitochondrial [Apis mellifera]
1960	gi|66516850	134.55	19	5	5	48516	PREDICTED: coiled-coil domain-containing protein 6 [Apis mellifera]
1977	gi|66547591	126.26	8	5	5	95387	PREDICTED: vacuolar protein sorting-associated protein 53 homolog [Apis mellifera]
1978	gi|328777287	124.95	4	5	5	164223	PREDICTED: nuclear pore complex protein Nup214 [Apis mellifera]
1979	gi|328786684	131.23	6	5	5	137678	PREDICTED: protein argonaute-2 [Apis mellifera]
1982	gi|1032013011	114.25	2	5	5	434545	PREDICTED: uncharacterized protein LOC725662 [Apis mellifera]
1985	gi|1032000467	132.59	9	5	5	108642	PREDICTED: huntingtin-interacting protein 1 isoform X2 [Apis mellifera]
1995	gi|1032012998	125.68	6	5	5	156166	PREDICTED: LOW QUALITY PROTEIN: exosome component 10 [Apis mellifera]
1997	gi|571544977	164.02	10	5	5	75098	PREDICTED: ATP-binding cassette sub-family F member 3 isoform X2 [Apis mellifera]
2003	gi|571533499	116.93	8	5	5	89274	PREDICTED: RNA-binding protein 28 [Apis mellifera]
2005	gi|1031995611	115.98	18	5	5	36850	PREDICTED: ribosome production factor 2 homolog isoform X1 [Apis mellifera]
2009	gi|1032018132	127.21	19	5	5	63292	PREDICTED: LOW QUALITY PROTEIN: NEDD8-activating enzyme E1 regulatory subunit [Apis mellifera]
2010	gi|328780081	147.55	9	5	5	107499	PREDICTED: RNA-binding protein 26 [Apis mellifera]
2026	gi|66512029	116.4	24	5	5	32167	PREDICTED: ubiquinone biosynthesis protein COQ9 mitochondrial [Apis mellifera]
2037	gi|328786562	95.19	28	5	5	30024	PREDICTED: metaxin-2 isoform X2 [Apis mellifera]
2051	gi|1031997469	125.68	1	5	5	890114	PREDICTED: nesprin-1 [Apis mellifera]
2078	gi|110755171	111.74	29	5	5	20277	PREDICTED: peptidyl-prolyl cis-trans isomerase H [Apis mellifera]
2089	gi|328781683	130.52	16	5	5	48420	PREDICTED: histone acetyltransferase type B catalytic subunit [Apis mellifera]
2095	gi|66553073	162.56	30	5	5	29580	PREDICTED: 28S ribosomal protein S2 mitochondrial [Apis mellifera]
2096	gi|1032007881	126.56	10	5	5	91961	PREDICTED: DNA replication licensing factor Mcm6 isoform X1 [Apis mellifera]
2105	gi|328783893	143.19	18	5	5	48173	PREDICTED: ribosome biogenesis protein WDR12 homolog isoform X1 [Apis mellifera]
2152	gi|328784311	80.75	5	5	5	168486	PREDICTED: intron-binding protein aquarius isoform X1 [Apis mellifera]
2160	gi|328778549	114.87	5	5	5	192103	PREDICTED: brefeldin A-inhibited guanine nucleotide-exchange protein 1 [Apis mellifera]
2169	gi|328785490	113.83	20	5	5	51359	PREDICTED: tubulin gamma-2 chain [Apis mellifera]
2182	gi|1032015580	116.97	9	5	5	47406	PREDICTED: synapse-associated protein 1 isoform X4 [Apis mellifera]
2257	gi|66509670	113.92	9	5	5	82832	PREDICTED: DNA replication licensing factor Mcm7 [Apis mellifera]
2264	gi|1032022149	92.48	8	5	5	113382	PREDICTED: retinoblastoma-like protein 1 isoform X4 [Apis mellifera]
2274	gi|1032026149	104.2	8	5	5	123945	PREDICTED: thyrotropin-releasing hormone-degrading ectoenzyme-like isoform X1 [Apis mellifera]
2408	gi|571521929	118.96	21	5	5	39991	PREDICTED: KRR1 small subunit processome component homolog [Apis mellifera]
7	gi|62526112	503.11	77	125	4	50310	elongation factor 1-alpha [Apis mellifera]
308	gi|1031996946	335.83	52	28	4	52938	PREDICTED: carboxypeptidase Q-like [Apis mellifera]
321	gi|571549004	323.88	31	25	4	50546	PREDICTED: reticulon-1 isoform X1 [Apis mellifera]
429	gi|1032008196	332.72	51	27	4	53720	PREDICTED: venom serine carboxypeptidase isoform X1 [Apis mellifera]
547	gi|1032017963	170.59	39	4	4	12813	PREDICTED: 60S ribosomal protein L37a [Apis mellifera]
694	gi|571557251	187.23	20	14	4	47563	PREDICTED: major royal jelly protein 8 isoform X1 [Apis mellifera]
743	gi|1032018274	112.9	20	4	4	21634	PREDICTED: acyl carrier protein mitochondrial isoform X3 [Apis mellifera]
782	gi|571575529	107.55	19	4	4	24325	PREDICTED: prostaglandin E synthase 3 [Apis mellifera]
803	gi|571505508	151.85	31	4	4	10976	PREDICTED: signal peptidase complex subunit 1 [Apis mellifera]
831	gi|110762818	159.65	29	4	4	13076	PREDICTED: synaptobrevin-1 [Apis mellifera]
833	gi|1031994814	153.3	61	4	4	11764	PREDICTED: 12 kDa FK506-binding protein [Apis mellifera]
909	gi|1032024601	234.77	31	9	4	44893	PREDICTED: LOW QUALITY PROTEIN: nucleosome assembly protein 1-like 1 [Apis mellifera]
948	gi|1032017165	152.3	24	5	4	31518	PREDICTED: ras-related protein Rab-37 isoform X2 [Apis mellifera]
987	gi|328785946	110.59	23	4	4	10958	PREDICTED: ATP synthase-coupling factor 6 mitochondrial [Apis mellifera]
989	gi|66500455	162.01	41	4	4	13615	PREDICTED: probable small nuclear ribonucleoprotein Sm D2 [Apis mellifera]
997	gi|66529630	161.64	16	4	4	21091	PREDICTED: transmembrane and coiled-coil domain-containing protein 1 [Apis mellifera]
1038	gi|110772198	135.91	44	4	4	8022	PREDICTED: copper transport protein ATOX1 [Apis mellifera]
1054	gi|66554038	183.71	39	4	4	16144	PREDICTED: uncharacterized protein LOC552534 [Apis mellifera]
1062	gi|48138568	148.2	29	4	4	16360	PREDICTED: ubiquitin-conjugating enzyme E2 variant 2 [Apis mellifera]
1063	gi|110757116	136.25	48	4	4	10360	PREDICTED: mitochondrial import inner membrane translocase subunit Tim13-like [Apis mellifera]
1078	gi|571536514	121.35	29	4	4	11133	PREDICTED: ATP synthase subunit g mitochondrial-like [Apis mellifera]
1098	gi|66506397	149.19	23	4	4	36409	PREDICTED: UBX domain-containing protein 1 [Apis mellifera]
1111	gi|571579767	153.7	52	4	4	9945	PREDICTED: cytochrome c oxidase subunit 5B mitochondrial-like partial [Apis mellifera]
1126	gi|571519681	144.47	61	4	4	8214	PREDICTED: nuclear protein 1 [Apis mellifera]
1142	gi|328779916	194.97	37	4	4	17907	PREDICTED: H/ACA ribonucleoprotein complex subunit 2-like protein [Apis mellifera]
1172	gi|1032011139	162.4	23	4	4	22809	PREDICTED: coatomer subunit zeta-1 isoform X2 [Apis mellifera]
1182	gi|1032025746	134.39	10	7	4	70777	PREDICTED: flotillin-1 isoform X5 [Apis mellifera]
1194	gi|110762954	96.75	29	4	4	14102	PREDICTED: 60S ribosomal protein L34 [Apis mellifera]
1203	gi|328780126	147.2	22	4	4	30543	PREDICTED: charged multivesicular body protein 5 [Apis mellifera]
1204	gi|110756792	133.06	38	4	4	9508	PREDICTED: uncharacterized protein LOC726118 [Apis mellifera]
1205	gi|571539077	135.78	23	4	4	27267	PREDICTED: protein YIPF5 [Apis mellifera]
1217	gi|66509459	156.08	27	4	4	13573	PREDICTED: probable small nuclear ribonucleoprotein Sm D1 [Apis mellifera]
1220	gi|1032006326	131.52	23	4	4	22908	PREDICTED: ras-related protein Ral-a isoform X1 [Apis mellifera]
1244	gi|328786971	110	21	4	4	19713	PREDICTED: actin-related protein 2/3 complex subunit 4 [Apis mellifera]
1258	gi|571525189	120.25	28	4	4	9755	PREDICTED: cytochrome c oxidase subunit NDUFA4 [Apis mellifera]
1281	gi|571541022	131.59	21	4	4	24763	PREDICTED: NADH-quinone oxidoreductase subunit B 2 isoform X2 [Apis mellifera]
1319	gi|571499463	147.64	37	4	4	16352	PREDICTED: 15 kDa selenoprotein isoform X2 [Apis mellifera]
1322	gi|66521514	126.85	46	4	4	10113	PREDICTED: barrier-to-autointegration factor B [Apis mellifera]
1351	gi|571561914	142.15	23	4	4	14978	PREDICTED: glutaredoxin-related protein 5 mitochondrial [Apis mellifera]
1359	gi|1032009268	155.55	14	4	4	46451	PREDICTED: fumarylacetoacetase [Apis mellifera]
1370	gi|571530440	122.53	17	4	4	32118	PREDICTED: tetraspan membrane protein of hair cell stereocilia homolog isoform X1 [Apis mellifera]
1383	gi|328783319	187.33	38	4	4	20164	PREDICTED: ADP-ribosylation factor-like protein 3 [Apis mellifera]
1389	gi|571548630	174.27	32	6	4	34415	PREDICTED: serine/threonine-protein phosphatase PP1-beta catalytic subunit isoform X3 [Apis mellifera]
1411	gi|110757619	145.05	34	4	4	20175	PREDICTED: ADP-ribosylation factor-like protein 1 [Apis mellifera]
1416	gi|1031995792	123.14	21	4	4	25451	PREDICTED: ras-related protein Rab-18-B [Apis mellifera]
1442	gi|571509375	144.68	23	4	4	18894	PREDICTED: uncharacterized protein LOC725712 [Apis mellifera]
1446	gi|48102645	172.11	44	4	4	17756	PREDICTED: prefoldin subunit 5 [Apis mellifera]
1447	gi|66561002	133.38	28	4	4	19485	PREDICTED: translocator protein [Apis mellifera]
1461	gi|571517445	106.81	5	4	4	98964	PREDICTED: pre-mRNA-splicing factor SYF1 [Apis mellifera]
1462	gi|328778234	102.34	20	4	4	32872	PREDICTED: ras suppressor protein 1 isoform X2 [Apis mellifera]
1463	gi|1032005652	154.55	22	4	4	24615	PREDICTED: ribulose-phosphate 3-epimerase-like [Apis mellifera]
1499	gi|66513180	120.53	38	4	4	14413	PREDICTED: NADH dehydrogenase [ubiquinone] 1 alpha subcomplex subunit 6 [Apis mellifera]
1505	gi|66547758	86.7	32	4	4	9767	PREDICTED: ATP synthase subunit e mitochondrial [Apis mellifera]
1517	gi|1032025919	145.7	16	4	4	61884	PREDICTED: protein ABHD16A [Apis mellifera]
1524	gi|571575127	132.97	11	4	4	61611	PREDICTED: sphingosine-1-phosphate lyase [Apis mellifera]
1526	gi|66529931	138.95	52	4	4	13745	PREDICTED: V-type proton ATPase subunit F [Apis mellifera]
1538	gi|1032006927	120.2	4	5	4	234222	PREDICTED: WASH complex subunit FAM21-like [Apis mellifera]
1541	gi|110764380	133.43	8	4	4	47270	PREDICTED: multifunctional protein ADE2 [Apis mellifera]
1546	gi|328777566	147.26	21	4	4	41628	PREDICTED: uncharacterized protein LOC412149 isoform X1 [Apis mellifera]
1547	gi|110748988	105.14	51	4	4	12065	PREDICTED: enhancer of rudimentary homolog [Apis mellifera]
1549	gi|1032018865	156.72	31	4	4	22948	PREDICTED: uncharacterized protein LOC100576765 [Apis mellifera]
1550	gi|1032000208	121.26	28	4	4	16234	PREDICTED: probable NADH dehydrogenase [ubiquinone] 1 alpha subcomplex subunit 12 [Apis mellifera]
1551	gi|1031995855	158.36	30	4	4	13781	PREDICTED: ragulator complex protein LAMTOR2 [Apis mellifera]
1552	gi|328778562	159.9	11	4	4	60172	PREDICTED: GPI transamidase component PIG-S [Apis mellifera]
1562	gi|48112647	135.35	12	4	4	56189	PREDICTED: tRNA-splicing ligase RtcB homolog [Apis mellifera]
1566	gi|571571243	72.82	5	4	4	143498	PREDICTED: liprin-alpha-1 [Apis mellifera]
1569	gi|48095590	132.77	8	4	4	81838	PREDICTED: ATP-dependent RNA helicase Ddx1 [Apis mellifera]
1578	gi|328786429	89.8	6	4	4	83075	PREDICTED: acylamino-acid-releasing enzyme-like isoform X1 [Apis mellifera]
1583	gi|328792164	120.87	24	4	4	46604	PREDICTED: protein lunapark-B [Apis mellifera]
1586	gi|48095594	124.93	15	5	4	44271	PREDICTED: guanine nucleotide-binding protein G(s) subunit alpha [Apis mellifera]
1611	gi|1032017362	118.11	9	5	4	70799	PREDICTED: pescadillo homolog isoform X1 [Apis mellifera]
1614	gi|1032004795	153.43	44	4	4	13972	PREDICTED: uncharacterized protein LOC551528 isoform X2 [Apis mellifera]
1618	gi|328778455	128	31	4	4	16883	PREDICTED: mitochondrial import inner membrane translocase subunit Tim17-A [Apis mellifera]
1640	gi|571554823	125.17	16	4	4	18369	PREDICTED: UPF0587 protein C1orf123 homolog [Apis mellifera]
1647	gi|1031995407	95.81	7	4	4	80084	PREDICTED: HBS1-like protein isoform X1 [Apis mellifera]
1648	gi|1032006321	118.21	12	4	4	54732	PREDICTED: 6-phosphofructo-2-kinase/fructose-2 6-bisphosphatase 1 isoform X1 [Apis mellifera]
1656	gi|571515652	127.57	18	4	4	29164	PREDICTED: Krueppel homolog 2 [Apis mellifera]
1667	gi|328789252	124.76	9	4	4	80495	PREDICTED: myoneurin-like [Apis mellifera]
1671	gi|328786818	133.58	10	4	4	68248	PREDICTED: MAGUK p55 subfamily member 6 isoform X2 [Apis mellifera]
1675	gi|328788274	120.37	15	4	4	35010	PREDICTED: PRKC apoptosis WT1 regulator protein-like isoform X5 [Apis mellifera]
1680	gi|66509892	101.81	21	4	4	21204	PREDICTED: cdc42 homolog isoform X1 [Apis mellifera]
1685	gi|1032021079	130.78	19	4	4	37805	PREDICTED: TLD domain-containing protein 2 isoform X1 [Apis mellifera]
1690	gi|571565231	137.47	15	4	4	37225	PREDICTED: uncharacterized protein LOC100578121 isoform X2 [Apis mellifera]
1696	gi|110756009	104.56	31	4	4	16938	PREDICTED: eukaryotic translation initiation factor 1A X-chromosomal [Apis mellifera]
1698	gi|110758091	136.85	22	4	4	18135	PREDICTED: U1 small nuclear ribonucleoprotein C [Apis mellifera]
1711	gi|1032027990	119.12	4	4	4	113676	PREDICTED: dynamin-like 120 kDa protein mitochondrial isoform X1 [Apis mellifera]
1724	gi|1031996741	148.08	25	5	4	35069	PREDICTED: serine/threonine-protein phosphatase 4 catalytic subunit [Apis mellifera]
1726	gi|1032019700	145.55	13	4	4	44364	PREDICTED: L-2-hydroxyglutarate dehydrogenase mitochondrial isoform X2 [Apis mellifera]
1730	gi|66508961	128.79	27	4	4	22167	PREDICTED: flavin reductase (NADPH) isoform X1 [Apis mellifera]
1735	gi|571557650	153.64	48	4	4	16072	PREDICTED: prefoldin subunit 4 [Apis mellifera]
1739	gi|335892810	103.33	18	4	4	32958	solute carrier family 35 member B1 [Apis mellifera]
1744	gi|66546729	135.5	16	5	4	40373	PREDICTED: guanine nucleotide-binding protein G(i) subunit alpha [Apis mellifera]
1745	gi|328776992	110.96	17	4	4	36845	PREDICTED: sideroflexin-2 [Apis mellifera]
1763	gi|66518140	130.13	20	4	4	31190	PREDICTED: proteasome inhibitor PI31 subunit isoform X1 [Apis mellifera]
1770	gi|1032005463	93.18	13	4	4	63782	PREDICTED: epsin-2 isoform X1 [Apis mellifera]
1773	gi|1032026476	91.03	14	4	4	69080	PREDICTED: uncharacterized protein LOC412835 [Apis mellifera]
1777	gi|48143341	107.89	16	4	4	31125	PREDICTED: 39S ribosomal protein L46 mitochondrial [Apis mellifera]
1779	gi|571542272	113.27	19	4	4	30990	PREDICTED: pro-resilin-like [Apis mellifera]
1792	gi|328788362	117.33	6	4	4	101520	PREDICTED: metastasis-associated protein MTA3 isoform X2 [Apis mellifera]
1795	gi|571562667	141.57	9	4	4	102974	PREDICTED: probable RNA-binding protein 19 [Apis mellifera]
1796	gi|1032014621	126.27	5	4	4	147424	PREDICTED: multidrug resistance protein homolog 49 isoform X1 [Apis mellifera]
1799	gi|571556448	126.77	9	4	4	85585	PREDICTED: paraplegin [Apis mellifera]
1810	gi|66519149	137.93	9	4	4	53976	PREDICTED: ADP-dependent glucokinase [Apis mellifera]
1812	gi|1032016129	137.23	20	4	4	32884	PREDICTED: ADP-ribose pyrophosphatase mitochondrial [Apis mellifera]
1816	gi|1032019025	128.37	12	4	4	56475	PREDICTED: long-chain fatty acid transport protein 1 isoform X2 [Apis mellifera]
1817	gi|110756556	151.8	18	4	4	45139	PREDICTED: nucleoporin SEH1 [Apis mellifera]
1818	gi|328779153	134.53	24	4	4	38314	PREDICTED: regulation of nuclear pre-mRNA domain-containing protein 1B isoform X1 [Apis mellifera]
1822	gi|571567264	119.48	20	4	4	30043	PREDICTED: peroxisomal membrane protein PEX14 [Apis mellifera]
1827	gi|48097910	123.98	34	4	4	21219	PREDICTED: COP9 signalosome complex subunit 8 [Apis mellifera]
1832	gi|328791906	85.99	13	4	4	36410	PREDICTED: partitioning defective protein 6 [Apis mellifera]
1835	gi|66561731	121.15	20	4	4	39065	PREDICTED: phosphoribosyl pyrophosphate synthase-associated protein 2 [Apis mellifera]
1843	gi|66564768	120	22	4	4	37552	PREDICTED: ubiquitin-like-conjugating enzyme ATG3 [Apis mellifera]
1844	gi|1032010970	133.81	8	4	4	93299	PREDICTED: ATP-binding cassette sub-family B member 6 mitochondrial [Apis mellifera]
1854	gi|571505819	129.57	8	4	4	117290	PREDICTED: serine/threonine-protein kinase MARK2 isoform X6 [Apis mellifera]
1858	gi|328783360	104.29	10	4	4	64582	PREDICTED: poly(U)-binding-splicing factor half pint isoform X3 [Apis mellifera]
1866	gi|1031996260	107.91	15	4	4	33869	PREDICTED: mitochondrial glutamate carrier 1-like [Apis mellifera]
1877	gi|571576399	145.1	10	4	4	84811	PREDICTED: soluble scavenger receptor cysteine-rich domain-containing protein SSC5D [Apis mellifera]
1878	gi|48114125	134.6	26	4	4	24373	PREDICTED: Golgi SNAP receptor complex member 2 [Apis mellifera]
1885	gi|571530871	125.77	15	4	4	55926	PREDICTED: splicing factor 1 isoform X2 [Apis mellifera]
1892	gi|1032029706	137.32	25	4	4	30914	PREDICTED: anamorsin homolog [Apis mellifera]
1908	gi|1032013244	118.69	1	5	4	624208	PREDICTED: uncharacterized protein LOC409655 isoform X1 [Apis mellifera]
1913	gi|1032020669	129.79	6	4	4	99511	PREDICTED: uncharacterized protein LOC411058 [Apis mellifera]
1916	gi|571510362	89.23	2	4	4	352926	PREDICTED: laminin subunit alpha-1 [Apis mellifera]
1917	gi|571538756	116.98	23	4	4	32080	PREDICTED: tetratricopeptide repeat protein 1 [Apis mellifera]
1919	gi|571553836	121.45	12	4	4	52825	PREDICTED: pinin [Apis mellifera]
1925	gi|48120151	119.33	15	4	4	46435	PREDICTED: leucine-rich repeat flightless-interacting protein 2 isoform X1 [Apis mellifera]
1928	gi|1032024719	103.69	16	4	4	45014	PREDICTED: LOW QUALITY PROTEIN: ankyrin repeat and MYND domain-containing protein 2 [Apis mellifera]
1933	gi|1032012591	129.13	24	4	4	22513	PREDICTED: 39S ribosomal protein L43 mitochondrial [Apis mellifera]
1940	gi|1032013037	99.63	5	4	4	58154	PREDICTED: MAP kinase-interacting serine/threonine-protein kinase 1 isoform X2 [Apis mellifera]
1942	gi|66509079	95.06	6	4	4	88004	PREDICTED: N-terminal kinase-like protein [Apis mellifera]
1945	gi|328782808	110.84	13	4	4	65675	PREDICTED: protein Malvolio isoform X2 [Apis mellifera]
1950	gi|328786690	117.81	40	5	4	15552	PREDICTED: uncharacterized protein LOC100576945 [Apis mellifera]
1952	gi|1032018734	100.31	16	4	4	49633	PREDICTED: cystathionine-beta-synthase isoform X1 [Apis mellifera]
1961	gi|328782800	162.67	24	4	4	35823	PREDICTED: uncharacterized protein LOC100577279 isoform X2 [Apis mellifera]
1975	gi|1032013892	114.95	8	4	4	84940	PREDICTED: pseudouridylate synthase 7 homolog partial [Apis mellifera]
1976	gi|1032018873	101.93	3	4	4	332326	PREDICTED: LOW QUALITY PROTEIN: protein bark beetle [Apis mellifera]
1980	gi|110756756	101.45	5	5	4	130398	PREDICTED: alpha-mannosidase 2 isoform X2 [Apis mellifera]
1984	gi|328786659	141.75	23	4	4	32802	PREDICTED: deoxyribose-phosphate aldolase [Apis mellifera]
1993	gi|48103303	107.31	10	4	4	55034	PREDICTED: uncharacterized protein LOC412079 [Apis mellifera]
1996	gi|571576979	117.89	14	4	4	65738	PREDICTED: uncharacterized protein LOC100577578 [Apis mellifera]
1998	gi|571576121	110.58	16	4	4	30528	PREDICTED: protein FAM192A [Apis mellifera]
1999	gi|1032005003	111.57	8	4	4	62992	PREDICTED: uncharacterized protein LOC409534 isoform X1 [Apis mellifera]
2004	gi|1032021574	99.34	17	4	4	23708	PREDICTED: synaptosomal-associated protein 25 isoform X1 [Apis mellifera]
2011	gi|328793620	103.79	15	4	4	43723	PREDICTED: uncharacterized protein LOC551240 isoform X1 [Apis mellifera]
2021	gi|334852197	78.93	13	4	4	56869	tether containing UBX domain for GLUT4 [Apis mellifera]
2022	gi|328782836	92.93	19	4	4	36582	PREDICTED: abscission/NoCut checkpoint regulator [Apis mellifera]
2027	gi|1032007756	141.87	15	4	4	56951	PREDICTED: importin subunit alpha [Apis mellifera]
2028	gi|571556580	117.34	17	4	4	35882	PREDICTED: lipid droplet-associated hydrolase [Apis mellifera]
2031	gi|1032006672	128.03	22	4	4	33615	PREDICTED: pancreatic triacylglycerol lipase-like [Apis mellifera]
2038	gi|66510082	117.93	32	4	4	21278	PREDICTED: 39S ribosomal protein L17 mitochondrial [Apis mellifera]
2061	gi|1032019621	101.57	2	4	4	339868	PREDICTED: ankyrin repeat domain-containing protein 17 isoform X1 [Apis mellifera]
2065	gi|571519994	104.93	2	4	4	307639	PREDICTED: nucleosome-remodeling factor subunit NURF301 isoform X1 [Apis mellifera]
2079	gi|328789180	98.78	19	4	4	39923	PREDICTED: m7GpppX diphosphatase [Apis mellifera]
2082	gi|328779067	116.36	8	4	4	82793	PREDICTED: zinc finger protein 62-like isoform X1 [Apis mellifera]
2085	gi|1032019755	101.64	6	4	4	84695	PREDICTED: nucleolar complex protein 2 homolog isoform X2 [Apis mellifera]
2086	gi|66506853	107.32	15	4	4	37265	PREDICTED: 1 5-anhydro-D-fructose reductase-like [Apis mellifera]
2087	gi|1032012348	89.82	8	4	4	78166	PREDICTED: NHL repeat-containing protein 2 isoform X1 [Apis mellifera]
2090	gi|328789624	106.3	5	4	4	116178	PREDICTED: importin-9 isoform X1 [Apis mellifera]
2097	gi|571545547	129.08	14	4	4	52015	PREDICTED: protein DDI1 homolog 2 isoform X1 [Apis mellifera]
2098	gi|48101238	86.62	25	4	4	24728	PREDICTED: 28S ribosomal protein S10 mitochondrial-like [Apis mellifera]
2103	gi|571546817	123.33	9	4	4	31953	PREDICTED: CD63 antigen isoform X1 [Apis mellifera]
2117	gi|571503450	108.32	19	4	4	39673	PREDICTED: torsin-1A [Apis mellifera]
2145	gi|1032003175	122.17	7	4	4	89103	PREDICTED: ESF1 homolog [Apis mellifera]
2146	gi|571542724	79.26	12	4	4	51804	PREDICTED: translation initiation factor eIF-2B subunit gamma [Apis mellifera]
2150	gi|328787106	77.3	3	4	4	224851	PREDICTED: trithorax group protein osa isoform X6 [Apis mellifera]
2156	gi|571520710	113.53	7	4	4	64567	PREDICTED: protein tramtrack alpha isoform isoform X1 [Apis mellifera]
2157	gi|1032018832	102.42	14	4	4	58933	PREDICTED: U4/U6.U5 tri-snRNP-associated protein 2 partial [Apis mellifera]
2158	gi|571504039	102.21	16	5	4	47625	PREDICTED: 39S ribosomal protein L38 mitochondrial [Apis mellifera]
2161	gi|1032011472	93.13	11	4	4	75179	PREDICTED: methionine--tRNA ligase mitochondrial [Apis mellifera]
2163	gi|571554766	77.8	8	4	4	142056	PREDICTED: ribosome biogenesis protein BMS1 homolog [Apis mellifera]
2183	gi|328778377	109	13	4	4	48570	PREDICTED: protein Peter pan [Apis mellifera]
2184	gi|1032021718	95.86	7	4	4	67736	PREDICTED: stromal interaction molecule homolog isoform X2 [Apis mellifera]
2185	gi|571511537	118.48	16	4	4	34211	PREDICTED: Golgi phosphoprotein 3 homolog sauron isoform X1 [Apis mellifera]
2195	gi|1031996165	114.56	15	4	4	53395	PREDICTED: FAD synthase-like [Apis mellifera]
2196	gi|66550505	111.15	24	4	4	26423	PREDICTED: cytochrome c oxidase assembly factor 7 homolog [Apis mellifera]
2221	gi|1031998515	98.95	35	4	4	11668	PREDICTED: uncharacterized protein LOC107964502 [Apis mellifera]
2241	gi|571534834	97.24	5	4	4	117040	PREDICTED: dosage compensation regulator isoform X2 [Apis mellifera]
2243	gi|1032001053	122.44	9	4	4	81553	PREDICTED: ribosomal RNA processing protein 1 homolog [Apis mellifera]
2248	gi|571565407	100.11	8	4	4	91534	PREDICTED: LOW QUALITY PROTEIN: probable ATP-dependent RNA helicase DDX10 [Apis mellifera]
2273	gi|1032007763	98.22	9	4	4	71377	PREDICTED: protein penguin [Apis mellifera]
2278	gi|1032006506	96.67	12	4	4	50955	PREDICTED: mRNA cap guanine-N7 methyltransferase [Apis mellifera]
2282	gi|571557619	85.12	9	4	4	70741	PREDICTED: transcription initiation factor TFIID subunit 1 isoform X2 [Apis mellifera]
2294	gi|1032000875	100.83	6	4	4	105375	PREDICTED: RNA-binding protein 5-like isoform X2 [Apis mellifera]
2305	gi|1031996031	80.51	14	4	4	31191	PREDICTED: transport and Golgi organization 2 homolog [Apis mellifera]
2306	gi|48135934	86.51	22	4	4	26225	PREDICTED: exosome complex component RRP40 [Apis mellifera]
2327	gi|399220302	123.51	40	4	4	23027	cuticular protein 5 [Apis mellifera]
2371	gi|328779026	110.56	9	4	4	81346	PREDICTED: nucleolar GTP-binding protein 2 [Apis mellifera]
2387	gi|1032000054	96.96	9	4	4	75978	PREDICTED: armadillo repeat-containing protein 8-like [Apis mellifera]
2389	gi|328790716	78.44	7	4	4	73273	PREDICTED: la-related protein 7 [Apis mellifera]
2396	gi|1032008960	108.21	15	4	4	38224	PREDICTED: COP9 signalosome complex subunit 7b isoform X1 [Apis mellifera]
2402	gi|328785955	101.04	8	4	4	81103	PREDICTED: unc-112-related protein [Apis mellifera]
2404	gi|1032020362	79.59	17	4	4	28804	PREDICTED: probable enoyl-CoA hydratase isoform X2 [Apis mellifera]
2505	gi|1032002595	99.1	5	4	4	86877	PREDICTED: double-stranded RNA-binding protein Staufen homolog 2 isoform X2 [Apis mellifera]
2557	gi|48095285	69.46	17	4	4	34899	PREDICTED: serine/threonine-protein phosphatase 6 catalytic subunit [Apis mellifera]
29	gi|66535209	430.95	85	60	3	49967	PREDICTED: tubulin alpha-1 chain-like [Apis mellifera]
46	gi|328789361	477.21	68	70	3	67409	PREDICTED: transketolase-like protein 2 isoform X2 [Apis mellifera]
77	gi|1032010938	399.89	47	45	3	49931	PREDICTED: tubulin beta chain-like [Apis mellifera]
86	gi|328788413	433.27	79	54	3	49005	PREDICTED: uncharacterized protein LOC412543 isoform X2 [Apis mellifera]
138	gi|571563641	299.85	28	24	3	49838	PREDICTED: tubulin alpha-1 chain [Apis mellifera]
191	gi|571546592	356.77	82	36	3	36005	PREDICTED: annexin B9-like isoform X3 [Apis mellifera]
300	gi|110757651	276.59	56	15	3	25565	PREDICTED: alpha-crystallin B chain isoform X1 [Apis mellifera]
358	gi|1032029465	323.27	44	22	3	23425	PREDICTED: reticulon-1-A isoform X5 [Apis mellifera]
398	gi|571568046	306.25	30	15	3	47215	PREDICTED: heterogeneous nuclear ribonucleoprotein 27C isoform X3 [Apis mellifera]
521	gi|1032004425	243.8	25	14	3	43818	PREDICTED: serine-arginine protein 55 isoform X1 [Apis mellifera]
564	gi|571557461	190.98	29	15	3	22453	PREDICTED: major royal jelly protein 2-like isoform X1 [Apis mellifera]
619	gi|110758110	266.54	48	17	3	41558	PREDICTED: guanine nucleotide-binding protein G(q) subunit alpha isoform X3 [Apis mellifera]
798	gi|571542313	178.13	30	3	3	15416	PREDICTED: small nuclear ribonucleoprotein Sm D3 [Apis mellifera]
984	gi|209571492	98.64	24	3	3	6356	ribosomal protein L39 [Apis mellifera]
1008	gi|48116262	116.79	8	4	3	59191	PREDICTED: U4/U6 small nuclear ribonucleoprotein Prp4 [Apis mellifera]
1127	gi|571529312	115.2	20	3	3	14746	PREDICTED: uncharacterized protein LOC552106 [Apis mellifera]
1154	gi|1032027862	137.25	22	3	3	25577	PREDICTED: ER membrane protein complex subunit 10 [Apis mellifera]
1175	gi|110767674	109.91	11	3	3	20358	PREDICTED: signal peptidase complex subunit 3 [Apis mellifera]
1207	gi|110769776	90.74	23	3	3	12577	PREDICTED: dolichyl-diphosphooligosaccharide--protein glycosyltransferase subunit DAD1 [Apis mellifera]
1215	gi|328789790	150.45	20	3	3	22394	PREDICTED: PRA1 family protein 3 isoform X1 [Apis mellifera]
1221	gi|110749879	141.14	45	3	3	7565	PREDICTED: H/ACA ribonucleoprotein complex subunit 3 [Apis mellifera]
1259	gi|571513237	107.7	18	3	3	16283	PREDICTED: mitochondrial import receptor subunit TOM20 homolog [Apis mellifera]
1284	gi|571569186	159.01	14	3	3	26730	PREDICTED: B-cell receptor-associated protein 31-like [Apis mellifera]
1306	gi|48104474	121.85	35	3	3	14013	PREDICTED: NADH dehydrogenase [ubiquinone] iron-sulfur protein 6 mitochondrial [Apis mellifera]
1334	gi|48142179	100.04	8	3	3	45808	PREDICTED: WD repeat and FYVE domain-containing protein 2 [Apis mellifera]
1350	gi|110762885	145.83	30	3	3	16734	PREDICTED: protein FAM136A-like [Apis mellifera]
1366	gi|110760170	153.05	40	3	3	10720	PREDICTED: U6 snRNA-associated Sm-like protein LSm2 [Apis mellifera]
1369	gi|48106725	153.92	12	3	3	46613	PREDICTED: Golgi reassembly-stacking protein 2 [Apis mellifera]
1371	gi|328780209	98.73	19	3	3	20551	PREDICTED: E3 ubiquitin-protein ligase RNF185-like [Apis mellifera]
1373	gi|48104995	138.93	41	3	3	14567	PREDICTED: thioredoxin domain-containing protein 17 [Apis mellifera]
1393	gi|66507736	132.93	44	3	3	13089	PREDICTED: transcription elongation factor B polypeptide 2 [Apis mellifera]
1394	gi|110758517	91.03	35	3	3	11169	PREDICTED: NADH dehydrogenase [ubiquinone] 1 alpha subcomplex subunit 7-like [Apis mellifera]
1402	gi|1032029025	132.3	12	3	3	47889	PREDICTED: tropomodulin isoform X5 [Apis mellifera]
1404	gi|571508650	103.24	2	4	3	224661	PREDICTED: neuroblastoma-amplified sequence [Apis mellifera]
1417	gi|66565869	128.66	38	3	3	10529	PREDICTED: uncharacterized protein LOC551381 [Apis mellifera]
1432	gi|66516828	125.23	31	3	3	14546	PREDICTED: programmed cell death protein 5 [Apis mellifera]
1444	gi|571504693	156.86	22	4	3	27981	PREDICTED: pyrimidodiazepine synthase [Apis mellifera]
1466	gi|66558617	120.92	23	3	3	24624	PREDICTED: trafficking protein particle complex subunit 4 [Apis mellifera]
1470	gi|328785395	119.5	22	3	3	28269	PREDICTED: splicing factor U2af 38 kDa subunit [Apis mellifera]
1473	gi|1032020554	90.94	26	3	3	18493	PREDICTED: AP-1 complex subunit sigma-2 [Apis mellifera]
1493	gi|328784439	124.43	18	3	3	22691	PREDICTED: 5-formyltetrahydrofolate cyclo-ligase [Apis mellifera]
1498	gi|1032028111	96.96	10	3	3	45916	PREDICTED: serine protease 44 isoform X1 [Apis mellifera]
1501	gi|328791559	113.72	43	3	3	6922	PREDICTED: cytochrome b-c1 complex subunit 9 [Apis mellifera]
1510	gi|110761032	150.44	5	3	3	79782	PREDICTED: uncharacterized protein LOC725324 isoform X1 [Apis mellifera]
1514	gi|110764370	106.28	35	3	3	14610	PREDICTED: NADH dehydrogenase [ubiquinone] 1 beta subcomplex subunit 7 [Apis mellifera]
1529	gi|1032008331	128.6	10	3	3	58224	PREDICTED: acetyl-coenzyme A transporter 1 [Apis mellifera]
1555	gi|110759577	125.76	49	3	3	14496	PREDICTED: cytochrome b5-like [Apis mellifera]
1579	gi|110751008	91.62	25	3	3	9313	PREDICTED: cytochrome b-c1 complex subunit 8 [Apis mellifera]
1588	gi|571510861	135.4	16	3	3	26496	PREDICTED: tetraspanin-7 [Apis mellifera]
1593	gi|110757782	99.14	8	3	3	42080	PREDICTED: innexin inx1 [Apis mellifera]
1596	gi|571550371	101.92	8	3	3	32616	PREDICTED: WW domain-binding protein 2 isoform X1 [Apis mellifera]
1597	gi|328792738	130.96	29	3	3	13925	PREDICTED: multifunctional methyltransferase subunit TRM112-like protein [Apis mellifera]
1613	gi|328787684	127.46	40	3	3	12140	PREDICTED: protein dpy-30 homolog [Apis mellifera]
1616	gi|66521517	88.46	25	4	3	24923	PREDICTED: peroxiredoxin-6 [Apis mellifera]
1623	gi|1032012634	109.88	16	3	3	26863	PREDICTED: dnaJ homolog subfamily C member 5 isoform X1 [Apis mellifera]
1631	gi|571573186	112.82	3	4	3	207870	PREDICTED: Golgi-specific brefeldin A-resistance guanine nucleotide exchange factor 1 [Apis mellifera]
1649	gi|328785560	127.39	12	3	3	39323	PREDICTED: RING finger protein 121 isoform X1 [Apis mellifera]
1651	gi|328784752	93.16	10	3	3	33142	PREDICTED: protein SCO2 homolog mitochondrial [Apis mellifera]
1665	gi|1032024382	119.19	10	3	3	86344	PREDICTED: conserved oligomeric Golgi complex subunit 5 [Apis mellifera]
1672	gi|110763899	139.78	10	4	3	65093	PREDICTED: guanine nucleotide-binding protein-like 3 homolog [Apis mellifera]
1673	gi|1032007552	101.73	24	3	3	23015	PREDICTED: prenylated Rab acceptor protein 1 [Apis mellifera]
1682	gi|110764283	101.3	10	3	3	17033	PREDICTED: uncharacterized protein LOC727239 [Apis mellifera]
1686	gi|571547066	125.59	41	3	3	12273	PREDICTED: LOW QUALITY PROTEIN: PHD finger-like domain-containing protein 5A [Apis mellifera]
1689	gi|110749694	100.1	6	4	3	85568	PREDICTED: N-alpha-acetyltransferase 35 NatC auxiliary subunit isoform X3 [Apis mellifera]
1691	gi|66517328	128.3	12	3	3	49325	PREDICTED: POU domain protein CF1A [Apis mellifera]
1697	gi|1032024349	106.03	19	3	3	21794	PREDICTED: protein lin-7 homolog C [Apis mellifera]
1716	gi|328778384	116.39	6	3	3	84345	PREDICTED: probable glutamine-dependent NAD(+) synthetase [Apis mellifera]
1719	gi|328777811	123.72	20	3	3	31339	PREDICTED: DNA ligase 1 [Apis mellifera]
1731	gi|48101413	89.16	14	3	3	37330	PREDICTED: probable tRNA N6-adenosine threonylcarbamoyltransferase [Apis mellifera]
1736	gi|270047496	86.14	18	3	3	26212	U1 small nuclear ribonucleoprotein A [Apis mellifera]
1737	gi|1032029416	130.95	29	3	3	21180	PREDICTED: uncharacterized protein LOC102656311 [Apis mellifera]
1746	gi|1032019031	119.3	35	3	3	14325	PREDICTED: longitudinals lacking protein-like [Apis mellifera]
1764	gi|328777174	106.56	10	3	3	54809	PREDICTED: trans-Golgi network integral membrane protein 2-like isoform X1 [Apis mellifera]
1765	gi|1032002361	74.62	25	3	3	20111	PREDICTED: protein tyrosine phosphatase type IVA 1 [Apis mellifera]
1771	gi|571546694	100.11	16	3	3	41717	PREDICTED: probable low-specificity L-threonine aldolase 2 [Apis mellifera]
1772	gi|1032016908	97.01	13	3	3	43225	PREDICTED: uncharacterized protein LOC725167 isoform X1 [Apis mellifera]
1776	gi|1032012966	114.32	8	3	3	51180	PREDICTED: synaptotagmin 20 isoform X1 [Apis mellifera]
1778	gi|66524051	96.7	25	3	3	20047	PREDICTED: adenine phosphoribosyltransferase [Apis mellifera]
1784	gi|328777023	134.38	67	3	3	9557	PREDICTED: uncharacterized protein LOC100578725 [Apis mellifera]
1798	gi|1032016154	118.66	5	3	3	102902	PREDICTED: LOW QUALITY PROTEIN: RNA-binding protein 25-like [Apis mellifera]
1813	gi|1032024542	120.58	17	3	3	23427	PREDICTED: ras-related protein Rab-5C [Apis mellifera]
1819	gi|571563894	156.84	48	3	3	13781	PREDICTED: myotrophin-like [Apis mellifera]
1826	gi|328784738	121.69	12	3	3	40739	PREDICTED: 28S ribosomal protein S22 mitochondrial [Apis mellifera]
1836	gi|110751020	115.15	39	3	3	13145	PREDICTED: BET1 homolog [Apis mellifera]
1837	gi|571577961	125.57	23	3	3	22658	PREDICTED: coiled-coil domain-containing protein 25 isoform X2 [Apis mellifera]
1838	gi|66560307	97.27	7	3	3	76918	PREDICTED: ATP-binding cassette sub-family D member 3 [Apis mellifera]
1839	gi|571553048	103.68	8	3	3	44970	PREDICTED: ancient ubiquitous protein 1-like isoform X1 [Apis mellifera]
1859	gi|1032025091	98.64	6	3	3	82309	PREDICTED: cytoplasmic polyadenylation element-binding protein 2 [Apis mellifera]
1860	gi|1031995535	110.28	3	3	3	132919	PREDICTED: uncharacterized protein LOC100576799 [Apis mellifera]
1862	gi|1032002002	105.1	6	4	3	95078	PREDICTED: uncharacterized protein LOC410211 isoform X1 [Apis mellifera]
1863	gi|571521318	112.56	13	3	3	34130	PREDICTED: ubiquitin fusion degradation protein 1 homolog isoform X1 [Apis mellifera]
1864	gi|66512887	94.99	15	3	3	29834	PREDICTED: inositol monophosphatase 1-like [Apis mellifera]
1868	gi|1032025994	99.54	10	3	3	38833	PREDICTED: ribosome biogenesis regulatory protein homolog [Apis mellifera]
1869	gi|571510476	101.53	8	3	3	45614	PREDICTED: zinc finger CCCH domain-containing protein 15 homolog [Apis mellifera]
1879	gi|1032013692	75.57	6	3	3	69522	PREDICTED: uncharacterized protein LOC412513 isoform X1 [Apis mellifera]
1888	gi|110763690	87.83	17	3	3	11818	PREDICTED: HIG1 domain family member 2A mitochondrial [Apis mellifera]
1890	gi|328782216	117.05	11	3	3	75033	PREDICTED: TBC1 domain family member 23 [Apis mellifera]
1893	gi|1032003502	101.34	7	3	3	68018	PREDICTED: matrix metalloproteinase-14 isoform X1 [Apis mellifera]
1894	gi|1032002043	84.34	3	3	3	141342	PREDICTED: LOW QUALITY PROTEIN: serine/arginine repetitive matrix protein 1 [Apis mellifera]
1895	gi|1032010672	117.2	12	3	3	39982	PREDICTED: ethanolamine-phosphate cytidylyltransferase isoform X2 [Apis mellifera]
1897	gi|328788218	106.57	24	3	3	11829	PREDICTED: NADH dehydrogenase [ubiquinone] 1 beta subcomplex subunit 3 [Apis mellifera]
1921	gi|328779703	89.88	8	3	3	63143	PREDICTED: probable elongator complex protein 3 isoform X1 [Apis mellifera]
1929	gi|110760767	114.99	8	3	3	58384	PREDICTED: sorting nexin-8-like [Apis mellifera]
1934	gi|571555032	106.12	3	3	3	149781	PREDICTED: serine/threonine-protein kinase mig-15 [Apis mellifera]
1935	gi|328778947	120.61	10	5	3	69615	PREDICTED: serine/threonine-protein phosphatase 2A 56 kDa regulatory subunit gamma isoform-like isoform X1 [Apis mellifera]
1936	gi|571566843	95.7	6	3	3	71105	PREDICTED: peroxisomal targeting signal 1 receptor [Apis mellifera]
1944	gi|66518332	123.48	9	3	3	62694	PREDICTED: uridine-cytidine kinase-like 1 [Apis mellifera]
1954	gi|328777655	98.66	9	4	3	49320	PREDICTED: acylglycerol kinase mitochondrial [Apis mellifera]
1955	gi|1032015060	95.92	17	3	3	29833	PREDICTED: uncharacterized protein LOC552356 isoform X1 [Apis mellifera]
1956	gi|571554726	76.38	10	4	3	38016	PREDICTED: COP9 signalosome complex subunit 6 [Apis mellifera]
1986	gi|571544000	97.21	23	3	3	20720	PREDICTED: uncharacterized protein C1orf50 homolog isoform X2 [Apis mellifera]
1987	gi|328778436	74.26	2	4	3	234241	PREDICTED: integrator complex subunit 1 isoform X1 [Apis mellifera]
1988	gi|1032004049	123.59	12	3	3	33852	PREDICTED: transformer-2 sex-determining protein isoform X2 [Apis mellifera]
2006	gi|66548774	103.66	8	3	3	103471	PREDICTED: WD repeat-containing protein 3 [Apis mellifera]
2007	gi|571554856	92.9	12	3	3	41713	PREDICTED: immunoglobulin-binding protein 1 [Apis mellifera]
2008	gi|1032019775	97.68	6	3	3	55729	PREDICTED: sialin-like [Apis mellifera]
2012	gi|1032018736	91.86	6	3	3	70105	PREDICTED: calcium/calmodulin-dependent protein kinase II isoform X1 [Apis mellifera]
2013	gi|328782605	104.7	5	3	3	109266	PREDICTED: zinc finger CCCH domain-containing protein 18-like [Apis mellifera]
2015	gi|328792037	111.47	15	3	3	33239	PREDICTED: kynurenine formamidase isoform X1 [Apis mellifera]
2016	gi|66509122	95.51	11	3	3	59951	PREDICTED: FGGY carbohydrate kinase domain-containing protein [Apis mellifera]
2023	gi|1032027118	119.04	11	3	3	62197	PREDICTED: polypyrimidine tract-binding protein 1 [Apis mellifera]
2024	gi|571503163	124.92	11	3	3	45509	PREDICTED: dual specificity mitogen-activated protein kinase kinase dSOR1 [Apis mellifera]
2029	gi|48097300	96.47	13	3	3	37038	PREDICTED: replication factor C subunit 5 isoform X2 [Apis mellifera]
2030	gi|571574434	114.71	8	3	3	91479	PREDICTED: nucleolar complex protein 3 homolog [Apis mellifera]
2039	gi|48142250	113.28	23	3	3	19124	PREDICTED: nuclear cap-binding protein subunit 2 [Apis mellifera]
2056	gi|328786029	114.6	4	3	3	116024	PREDICTED: probable ATP-dependent RNA helicase DDX46 [Apis mellifera]
2062	gi|328787529	82.03	3	3	3	99666	PREDICTED: CCAAT/enhancer-binding protein zeta [Apis mellifera]
2066	gi|1032011971	133.62	5	3	3	158820	PREDICTED: protocadherin-15 isoform X1 [Apis mellifera]
2068	gi|1032021344	83.26	1	3	3	521272	PREDICTED: LOW QUALITY PROTEIN: baculoviral IAP repeat-containing protein 6 [Apis mellifera]
2070	gi|328789632	98.81	5	3	3	141936	PREDICTED: RNA polymerase-associated protein CTR9 homolog [Apis mellifera]
2073	gi|1032004570	92.11	2	3	3	211610	PREDICTED: uncharacterized protein LOC409904 isoform X4 [Apis mellifera]
2074	gi|328786492	73.1	7	3	3	56346	PREDICTED: uncharacterized protein LOC100578769 [Apis mellifera]
2080	gi|1032027124	101.97	12	3	3	34015	PREDICTED: 28S ribosomal protein S15 mitochondrial [Apis mellifera]
2081	gi|328776473	93.73	3	3	3	141271	PREDICTED: copper-transporting ATPase 1 isoform X1 [Apis mellifera]
2083	gi|328779134	130.59	7	3	3	78158	PREDICTED: U3 small nucleolar RNA-associated protein 4 homolog [Apis mellifera]
2091	gi|335892854	100.26	26	3	3	24812	vesicle-associated membrane protein 7 [Apis mellifera]
2113	gi|1032024518	103.67	13	3	3	25681	PREDICTED: protein YIPF6 [Apis mellifera]
2118	gi|1032006683	125.76	37	4	3	20110	PREDICTED: ADP-ribosylation factor 6 [Apis mellifera]
2119	gi|110748994	114.07	15	3	3	43807	PREDICTED: arrestin domain-containing protein 3 [Apis mellifera]
2129	gi|1032026498	119.96	1	3	3	597637	PREDICTED: midasin [Apis mellifera]
2148	gi|66514122	84.52	8	3	3	59559	PREDICTED: parafibromin [Apis mellifera]
2149	gi|571500147	86.48	6	3	3	93047	PREDICTED: protein KRI1 homolog partial [Apis mellifera]
2153	gi|328780155	80.24	3	3	3	129399	PREDICTED: TBC1 domain family member 9 [Apis mellifera]
2162	gi|1031995609	111.62	8	3	3	60460	PREDICTED: probable cysteine--tRNA ligase mitochondrial [Apis mellifera]
2164	gi|571556252	111.47	20	3	3	31532	PREDICTED: tRNA selenocysteine 1-associated protein 1-like isoform X2 [Apis mellifera]
2165	gi|1032017073	90.56	13	3	3	34655	PREDICTED: 4-hydroxyphenylpyruvate dioxygenase isoform X2 [Apis mellifera]
2172	gi|328788193	77.16	7	3	3	51047	PREDICTED: pleiotropic regulator 1 [Apis mellifera]
2173	gi|571575347	90.55	17	3	3	41087	PREDICTED: neurofilament medium polypeptide-like [Apis mellifera]
2179	gi|1032012148	78.83	12	3	3	47330	PREDICTED: N-acetyl-D-glucosamine kinase isoform X1 [Apis mellifera]
2186	gi|571560812	74.26	3	3	3	161261	PREDICTED: zinc finger FYVE domain-containing protein 16 isoform X1 [Apis mellifera]
2187	gi|66511238	97.09	11	3	3	41628	PREDICTED: protein mab-21 [Apis mellifera]
2197	gi|48126576	113.54	12	3	3	40621	PREDICTED: cAMP-dependent protein kinase catalytic subunit [Apis mellifera]
2199	gi|110766389	133.53	17	3	3	30201	PREDICTED: uncharacterized protein LOC727028 isoform X1 [Apis mellifera]
2200	gi|571573872	95.56	20	3	3	35926	PREDICTED: hydroxymethylglutaryl-CoA lyase mitochondrial [Apis mellifera]
2202	gi|1032012395	83.24	4	3	3	110548	PREDICTED: multiple epidermal growth factor-like domains protein 10 [Apis mellifera]
2203	gi|48094759	106.08	11	3	3	44196	PREDICTED: uncharacterized protein LOC408643 isoform X1 [Apis mellifera]
2204	gi|48139441	69.4	16	3	3	26490	PREDICTED: L-xylulose reductase [Apis mellifera]
2211	gi|110764763	100.3	26	3	3	6781	PREDICTED: ATP synthase subunit epsilon mitochondrial-like isoform X1 [Apis mellifera]
2216	gi|571542150	125.17	15	3	3	37476	PREDICTED: 39S ribosomal protein L39 mitochondrial [Apis mellifera]
2217	gi|110763193	101.53	24	3	3	22439	PREDICTED: 1 2-dihydroxy-3-keto-5-methylthiopentene dioxygenase isoform X1 [Apis mellifera]
2218	gi|571521314	78.53	25	3	3	20537	PREDICTED: LOW QUALITY PROTEIN: vacuolar protein sorting-associated protein 29 [Apis mellifera]
2244	gi|571543246	126.84	10	3	3	45025	PREDICTED: RILP-like protein homolog isoform X1 [Apis mellifera]
2246	gi|1032012796	102.63	6	3	3	74437	PREDICTED: ras and EF-hand domain-containing protein homolog isoform X2 [Apis mellifera]
2251	gi|1032025768	112.39	4	3	3	102591	PREDICTED: lisH domain and HEAT repeat-containing protein KIAA1468 homolog isoform X2 [Apis mellifera]
2252	gi|328788196	70.3	6	3	3	66666	PREDICTED: sentrin-specific protease 1-like [Apis mellifera]
2258	gi|571544530	82.09	8	3	3	52422	PREDICTED: cysteine and histidine-rich protein 1 homolog [Apis mellifera]
2260	gi|1032008761	85.92	1	3	3	293199	PREDICTED: piezo-type mechanosensitive ion channel component isoform X1 [Apis mellifera]
2261	gi|66525038	70.13	9	3	3	40301	PREDICTED: casein kinase I [Apis mellifera]
2265	gi|571525119	98.39	10	3	3	51681	PREDICTED: probable phenylalanine--tRNA ligase mitochondrial [Apis mellifera]
2266	gi|1032010203	80.82	7	3	3	89482	PREDICTED: atrophin-1-like isoform X1 [Apis mellifera]
2267	gi|1032017369	88.96	11	3	3	43456	PREDICTED: protein pelota isoform X1 [Apis mellifera]
2268	gi|571549502	88.95	5	3	3	109700	PREDICTED: centromere-associated protein E isoform X1 [Apis mellifera]
2269	gi|1032025236	83.91	5	3	3	97285	PREDICTED: V-type proton ATPase 116 kDa subunit a isoform X1 [Apis mellifera]
2270	gi|328783557	87.47	4	3	3	89657	PREDICTED: transducin beta-like protein 3 [Apis mellifera]
2275	gi|571529412	77.48	7	4	3	90038	PREDICTED: AMP deaminase 2 isoform X1 [Apis mellifera]
2276	gi|48096130	103.58	10	3	3	56610	PREDICTED: putative aldehyde dehydrogenase family 7 member A1 homolog [Apis mellifera]
2277	gi|328788758	88.55	5	3	3	99916	PREDICTED: echinoderm microtubule-associated protein-like 2 isoform X3 [Apis mellifera]
2283	gi|1032021156	106.49	26	3	3	17210	PREDICTED: mitochondrial intermembrane space import and assembly protein 40-B [Apis mellifera]
2284	gi|571575257	88.51	15	3	3	26863	PREDICTED: 28S ribosomal protein S7 mitochondrial isoform X1 [Apis mellifera]
2295	gi|66503923	88.48	11	3	3	35707	PREDICTED: 39S ribosomal protein L19 mitochondrial [Apis mellifera]
2307	gi|571505566	101.6	8	3	3	81279	PREDICTED: LOW QUALITY PROTEIN: transcriptional repressor CTCFL-like [Apis mellifera]
2308	gi|328778208	96.88	9	3	3	44805	PREDICTED: uncharacterized protein DDB_G0287625-like [Apis mellifera]
2309	gi|1032000951	105.63	18	3	3	22502	PREDICTED: ubiquitin-conjugating enzyme E2-22 kDa isoform X1 [Apis mellifera]
2310	gi|66500861	112.97	29	3	3	18978	PREDICTED: 28S ribosomal protein S17 mitochondrial [Apis mellifera]
2312	gi|1032009956	102.22	4	3	3	78142	PREDICTED: dymeclin [Apis mellifera]
2324	gi|571575398	101.97	17	3	3	32519	PREDICTED: peroxisomal biogenesis factor 19 isoform X1 [Apis mellifera]
2325	gi|66549280	109.01	8	4	3	79608	PREDICTED: glycogen [starch] synthase [Apis mellifera]
2374	gi|1031994904	86.14	2	3	3	275512	PREDICTED: uncharacterized protein LOC724402 [Apis mellifera]
2388	gi|1031997497	79.33	2	3	3	250556	PREDICTED: LOW QUALITY PROTEIN: maternal protein tudor partial [Apis mellifera]
2391	gi|571558582	102.55	6	3	3	101659	PREDICTED: zinc finger protein 598 [Apis mellifera]
2394	gi|328783275	130.77	23	3	3	25641	PREDICTED: probable 28S ribosomal protein S26 mitochondrial [Apis mellifera]
2395	gi|1032011480	103.11	12	3	3	48465	PREDICTED: DNA ligase 1-like isoform X2 [Apis mellifera]
2399	gi|1032013466	84.15	3	3	3	83852	PREDICTED: golgin subfamily A member 1 isoform X1 [Apis mellifera]
2400	gi|66509947	93.03	6	3	3	60187	PREDICTED: protein arginine N-methyltransferase 3 [Apis mellifera]
2403	gi|66524764	121.02	17	3	3	28299	PREDICTED: proline synthase co-transcribed bacterial homolog protein [Apis mellifera]
2409	gi|328786842	101.13	11	3	3	61132	PREDICTED: RNA pseudouridylate synthase domain-containing protein 2-like isoform X2 [Apis mellifera]
2414	gi|328787688	67.69	9	3	3	32706	PREDICTED: 39S ribosomal protein L4 mitochondrial [Apis mellifera]
2419	gi|48129273	90.56	17	3	3	29120	PREDICTED: ribosome maturation protein SBDS [Apis mellifera]
2420	gi|571523338	78.63	13	3	3	30352	PREDICTED: ribosome biogenesis protein NSA2 homolog [Apis mellifera]
2428	gi|571514490	93.61	4	3	3	159161	PREDICTED: zinc finger MYM-type protein 3 [Apis mellifera]
2429	gi|1032008555	120.33	16	3	3	31778	PREDICTED: protein N-terminal glutamine amidohydrolase isoform X1 [Apis mellifera]
2430	gi|571505185	104.46	28	3	3	16978	PREDICTED: NADH dehydrogenase [ubiquinone] 1 beta subcomplex subunit 11 mitochondrial [Apis mellifera]
2435	gi|571536108	113.91	21	3	3	14024	PREDICTED: uncharacterized protein LOC409972 [Apis mellifera]
2464	gi|328783744	81.02	2	3	3	241076	PREDICTED: protein ELYS isoform X1 [Apis mellifera]
2489	gi|1032012715	103.52	7	3	3	102677	PREDICTED: catenin alpha isoform X1 [Apis mellifera]
2490	gi|1032016040	102.67	4	3	3	155189	PREDICTED: uncharacterized protein LOC726735 [Apis mellifera]
2503	gi|1031994865	82.61	2	3	3	274682	PREDICTED: putative uncharacterized protein DDB_G0282133 isoform X1 [Apis mellifera]
2507	gi|1032024206	105.98	7	3	3	57712	PREDICTED: myrosinase 1-like [Apis mellifera]
2512	gi|328793122	73.61	3	3	3	169065	PREDICTED: splicing factor arginine/serine-rich 15 [Apis mellifera]
2515	gi|1032029425	98.04	15	3	3	34264	PREDICTED: protein N-terminal asparagine amidohydrolase [Apis mellifera]
2521	gi|571524774	78.18	8	3	3	54753	PREDICTED: protein LTV1 homolog [Apis mellifera]
2529	gi|1032010409	102.15	11	3	3	49676	PREDICTED: aminomethyltransferase mitochondrial [Apis mellifera]
2530	gi|1031996811	86.16	29	3	3	19419	PREDICTED: 39S ribosomal protein L50 mitochondrial partial [Apis mellifera]
2534	gi|328780265	73.72	5	3	3	73885	PREDICTED: protein MTO1 homolog mitochondrial [Apis mellifera]
2545	gi|328790685	100.43	15	3	3	47536	PREDICTED: uncharacterized protein LOC408724 [Apis mellifera]
2546	gi|110764475	80.41	14	3	3	32823	PREDICTED: 39S ribosomal protein L28 mitochondrial [Apis mellifera]
2547	gi|328784051	77.87	6	3	3	86315	PREDICTED: protein HID1 isoform X2 [Apis mellifera]
2558	gi|328778789	75.06	8	3	3	67779	PREDICTED: zinc finger CCHC domain-containing protein 8 homolog [Apis mellifera]
2559	gi|333944010	96.56	9	3	3	72375	U4/U6 small nuclear ribonucleoprotein Prp3 [Apis mellifera]
2566	gi|1032017090	85.34	4	3	3	73302	PREDICTED: F-box only protein 21-like [Apis mellifera]
2576	gi|66520744	87.05	23	3	3	22988	PREDICTED: peptidyl-tRNA hydrolase ICT1 mitochondrial [Apis mellifera]
2577	gi|571527112	74.18	11	3	3	51211	PREDICTED: uncharacterized protein LOC102654384 [Apis mellifera]
2578	gi|571578244	75.94	12	3	3	36538	PREDICTED: protein will die slowly [Apis mellifera]
2722	gi|571527923	67.41	6	3	3	83657	PREDICTED: ribosome-releasing factor 2 mitochondrial [Apis mellifera]
2731	gi|328791908	45.56	7	3	3	91500	PREDICTED: sarcolemmal membrane-associated protein-like [Apis mellifera]
2734	gi|94158657	58.78	5	3	3	57974	cytochrome P450 6AS5 [Apis mellifera]
2761	gi|1032006431	52.23	5	3	3	98030	PREDICTED: centrosome-associated zinc finger protein CP190 [Apis mellifera]
2769	gi|48098060	92.35	13	3	3	36884	PREDICTED: uncharacterized protein LOC410487 [Apis mellifera]
2791	gi|328793106	113.52	13	3	3	42404	PREDICTED: transcription initiation factor IIA subunit 1 [Apis mellifera]
58	gi|66547471	385.07	61	52	2	41797	PREDICTED: actin clone 403-like [Apis mellifera]
81	gi|571530447	432.75	72	53	2	53809	PREDICTED: uncharacterized protein LOC412543 isoform X1 [Apis mellifera]
92	gi|1032020271	412.03	68	41	2	63036	PREDICTED: pyruvate kinase isoform X1 [Apis mellifera]
130	gi|571573515	418.58	67	52	2	43618	PREDICTED: arginine kinase isoform X1 [Apis mellifera]
137	gi|58585146	413.41	68	52	2	40008	arginine kinase [Apis mellifera]
164	gi|66534424	365.27	61	39	2	62171	PREDICTED: nicotinate phosphoribosyltransferase isoform X2 [Apis mellifera]
175	gi|571546588	360.24	82	35	2	35882	PREDICTED: annexin B9-like isoform X2 [Apis mellifera]
182	gi|58585158	212.94	45	17	2	11269	histone H4 [Apis mellifera]
183	gi|66530530	359.45	82	35	2	35937	PREDICTED: annexin B9-like isoform X1 [Apis mellifera]
286	gi|571568806	353.96	44	40	2	131880	PREDICTED: pyruvate carboxylase mitochondrial isoform X1 [Apis mellifera]
468	gi|328792073	296.46	44	22	2	59690	PREDICTED: V-type proton ATPase subunit H isoform X1 [Apis mellifera]
565	gi|571568747	340.46	51	25	2	67735	PREDICTED: putative polypeptide N-acetylgalactosaminyltransferase 9 isoform X1 [Apis mellifera]
568	gi|48095068	265.65	42	21	2	70760	PREDICTED: plastin-2 isoform X2 [Apis mellifera]
609	gi|110756311	178.64	59	9	2	14703	PREDICTED: ubiquitin-60S ribosomal protein L40 [Apis mellifera]
663	gi|571554217	224.98	17	12	2	77573	PREDICTED: nucleolar and coiled-body phosphoprotein 1 isoform X3 [Apis mellifera]
768	gi|571541899	227.16	46	11	2	39284	PREDICTED: twinfilin isoform X2 [Apis mellifera]
855	gi|1031995690	145.08	27	5	2	23928	PREDICTED: ras-related protein Rab-8A [Apis mellifera]
882	gi|1032027289	207.87	31	9	2	43367	PREDICTED: ran-binding protein 3 isoform X3 [Apis mellifera]
973	gi|328778083	231.34	41	9	2	34396	PREDICTED: delta(3 5)-Delta(2 4)-dienoyl-CoA isomerase mitochondrial isoform X1 [Apis mellifera]
1009	gi|1032029451	194.71	31	10	2	50588	PREDICTED: fatty aldehyde dehydrogenase isoform X1 [Apis mellifera]
1025	gi|571539798	131.11	10	3	2	83202	PREDICTED: CD2-associated protein [Apis mellifera]
1083	gi|1032010669	154.41	13	8	2	68137	PREDICTED: ATP-dependent RNA helicase dbp2-like [Apis mellifera]
1099	gi|66499475	143.58	24	4	2	20780	PREDICTED: receptor expression-enhancing protein 5-like isoform X1 [Apis mellifera]
1100	gi|571548503	110.53	14	3	2	35162	PREDICTED: WD repeat-containing protein 82 [Apis mellifera]
1123	gi|66514532	74.47	15	3	2	38094	PREDICTED: guanine nucleotide-binding protein subunit beta-2 [Apis mellifera]
1125	gi|571516896	72.4	5	3	2	61907	PREDICTED: WD repeat-containing protein 46 [Apis mellifera]
1153	gi|571510978	245.1	33	9	2	35644	PREDICTED: protein SET isoform X2 [Apis mellifera]
1188	gi|48094605	94.13	4	2	2	68680	PREDICTED: glucose dehydrogenase [FAD quinone] isoform X1 [Apis mellifera]
1190	gi|571526210	118.46	30	3	2	13823	PREDICTED: activated RNA polymerase II transcriptional coactivator p15 [Apis mellifera]
1234	gi|328788603	166.37	48	5	2	14865	PREDICTED: probable nuclear transport factor 2 isoform X2 [Apis mellifera]
1261	gi|571538772	116.7	17	2	2	8598	PREDICTED: 60S ribosomal protein L29 [Apis mellifera]
1298	gi|1032011705	116.64	34	2	2	12439	PREDICTED: uncharacterized protein LOC102656354 [Apis mellifera]
1302	gi|1032007986	124.23	8	5	2	53264	PREDICTED: carboxypeptidase Q-like [Apis mellifera]
1336	gi|1032026299	165.78	19	2	2	25736	PREDICTED: polyadenylate-binding protein 2-B [Apis mellifera]
1396	gi|66511756	99.9	27	2	2	21674	PREDICTED: NADH dehydrogenase [ubiquinone] 1 beta subcomplex subunit 8 mitochondrial [Apis mellifera]
1418	gi|328788433	123.12	29	2	2	13726	PREDICTED: uncharacterized protein C14orf119 [Apis mellifera]
1448	gi|48102172	82.67	9	2	2	20530	PREDICTED: NEDD8-conjugating enzyme Ubc12 [Apis mellifera]
1504	gi|66505356	94.31	21	2	2	17158	PREDICTED: mitochondrial fission 1 protein [Apis mellifera]
1530	gi|571576788	144.44	30	2	2	16114	PREDICTED: lysozyme isoform X2 [Apis mellifera]
1535	gi|328793182	113.88	13	2	2	21642	PREDICTED: NADH dehydrogenase [ubiquinone] iron-sulfur protein 4 mitochondrial [Apis mellifera]
1580	gi|66549336	77.87	23	2	2	10456	PREDICTED: small ubiquitin-related modifier 3 [Apis mellifera]
1587	gi|110760068	129.19	31	2	2	10847	PREDICTED: mitochondrial import inner membrane translocase subunit Tim9 [Apis mellifera]
1594	gi|571509558	75.73	10	2	2	36278	PREDICTED: growth hormone-inducible transmembrane protein-like [Apis mellifera]
1595	gi|66519878	103.56	11	2	2	17746	PREDICTED: transmembrane protein 18 [Apis mellifera]
1598	gi|571546822	77	8	2	2	26637	PREDICTED: CD63 antigen isoform X3 [Apis mellifera]
1617	gi|571541705	89.08	10	3	2	39424	PREDICTED: mRNA export factor [Apis mellifera]
1624	gi|240255421	120.4	25	2	2	12579	NADH dehydrogenase [ubiquinone] iron-sulfur protein 5 [Apis mellifera]
1632	gi|328781625	92.63	14	2	2	20022	PREDICTED: FUN14 domain-containing protein 1 isoform X3 [Apis mellifera]
1639	gi|1032000904	110.18	7	2	2	70055	PREDICTED: atypical protein kinase C isoform X3 [Apis mellifera]
1652	gi|1032015533	95.77	9	2	2	26229	PREDICTED: CD151 antigen [Apis mellifera]
1653	gi|571570081	67.36	10	2	2	35100	PREDICTED: adapter molecule Crk [Apis mellifera]
1681	gi|328783062	83.02	9	2	2	27312	PREDICTED: C-factor isoform X1 [Apis mellifera]
1683	gi|110749924	102.55	23	2	2	9009	PREDICTED: U6 snRNA-associated Sm-like protein LSm6 [Apis mellifera]
1687	gi|1031996125	97	8	2	2	40313	PREDICTED: uroporphyrinogen decarboxylase [Apis mellifera]
1692	gi|1032007090	83.98	9	2	2	27418	PREDICTED: gamma-interferon-inducible lysosomal thiol reductase-like [Apis mellifera]
1699	gi|571526821	88.9	6	2	2	37105	PREDICTED: protein YIF1B [Apis mellifera]
1738	gi|1032014678	81.42	4	2	2	51459	PREDICTED: CD151 antigen-like isoform X1 [Apis mellifera]
1740	gi|328776601	115.03	20	2	2	33215	PREDICTED: syntenin-1-like isoform X1 [Apis mellifera]
1742	gi|1032019065	104.43	34	2	2	10802	PREDICTED: dynein light chain roadblock-type 2 [Apis mellifera]
1768	gi|328784032	120.57	10	2	2	20703	PREDICTED: density-regulated protein homolog isoform X1 [Apis mellifera]
1783	gi|328781494	117.11	13	3	2	27985	PREDICTED: replication protein A 32 kDa subunit [Apis mellifera]
1785	gi|328784560	114.25	10	2	2	26407	PREDICTED: very-long-chain (3R)-3-hydroxyacyl-CoA dehydratase 2 [Apis mellifera]
1806	gi|571558811	101.86	6	3	2	66175	PREDICTED: KH domain-containing protein akap-1 [Apis mellifera]
1820	gi|1032021308	85.38	18	2	2	24806	PREDICTED: probable maleylacetoacetate isomerase 2 [Apis mellifera]
1821	gi|571521365	142.99	14	2	2	36964	PREDICTED: sodium/potassium-transporting ATPase subunit beta-2 [Apis mellifera]
1823	gi|1032016747	86.17	35	2	2	7996	PREDICTED: ubiquitin-like protein 5 isoform X2 [Apis mellifera]
1828	gi|1031996451	152.88	53	5	2	9085	PREDICTED: muscle-specific protein 20-like [Apis mellifera]
1829	gi|328792301	122.14	49	2	2	9821	PREDICTED: 28S ribosomal protein S36 mitochondrial [Apis mellifera]
1840	gi|66519588	80.06	7	2	2	39192	PREDICTED: U5 small nuclear ribonucleoprotein 40 kDa protein [Apis mellifera]
1841	gi|66504971	76.85	11	2	2	42058	PREDICTED: SWI/SNF-related matrix-associated actin-dependent regulator of chromatin subfamily B member 1 [Apis mellifera]
1845	gi|571576559	120.71	38	2	2	12523	PREDICTED: dynein light chain Tctex-type 1 [Apis mellifera]
1846	gi|571522859	95.27	10	2	2	56471	PREDICTED: dynactin subunit 4 [Apis mellifera]
1847	gi|48110113	76.66	15	2	2	15051	PREDICTED: vesicle transport protein GOT1B [Apis mellifera]
1870	gi|66551883	82.19	5	2	2	65214	PREDICTED: YTH domain-containing family protein 1 [Apis mellifera]
1871	gi|571509480	78.97	20	2	2	17186	PREDICTED: chromatin complexes subunit BAP18 isoform X1 [Apis mellifera]
1875	gi|571522945	96.44	8	2	2	49395	PREDICTED: NEDD8-activating enzyme E1 catalytic subunit [Apis mellifera]
1881	gi|110748900	85.71	12	2	2	11657	PREDICTED: transmembrane protein 14C [Apis mellifera]
1898	gi|328782520	86.67	42	2	2	12893	PREDICTED: MICOS complex subunit MIC13-like [Apis mellifera]
1918	gi|571508680	88.95	26	2	2	16660	PREDICTED: 6-pyruvoyl tetrahydrobiopterin synthase [Apis mellifera]
1920	gi|66525107	76.6	5	2	2	44140	PREDICTED: SET and MYND domain-containing protein 5 [Apis mellifera]
1926	gi|571536590	114.09	14	2	2	27117	PREDICTED: dephospho-CoA kinase [Apis mellifera]
1927	gi|1031999960	57.24	9	3	2	40234	PREDICTED: basigin isoform X1 [Apis mellifera]
1930	gi|571510150	88.78	21	2	2	11957	PREDICTED: HIG1 domain family member 1A mitochondrial-like [Apis mellifera]
1931	gi|328787336	72.55	4	2	2	82556	PREDICTED: conserved oligomeric Golgi complex subunit 2 [Apis mellifera]
1938	gi|571512124	117.28	16	2	2	17642	PREDICTED: probable prefoldin subunit 2 [Apis mellifera]
1939	gi|571570088	91.83	6	2	2	58578	PREDICTED: 5'-AMP-activated protein kinase catalytic subunit alpha-2 [Apis mellifera]
1947	gi|66562328	91.78	6	2	2	52646	PREDICTED: protein RCC2 homolog [Apis mellifera]
1948	gi|1032020802	92.17	13	2	2	25468	PREDICTED: uncharacterized protein LOC100577803 [Apis mellifera]
1957	gi|1032009953	64.11	7	3	2	53260	PREDICTED: uncharacterized protein LOC100577430 [Apis mellifera]
1959	gi|1032015885	83.09	11	2	2	35907	PREDICTED: uncharacterized protein LOC408666 [Apis mellifera]
1963	gi|571536952	114.54	25	2	2	14336	PREDICTED: uncharacterized protein LOC725881 [Apis mellifera]
1964	gi|48098905	96.92	16	2	2	20496	PREDICTED: GTP-binding protein Rheb homolog isoform X1 [Apis mellifera]
1965	gi|48104740	100.18	9	2	2	20465	PREDICTED: vacuolar protein-sorting-associated protein 25 [Apis mellifera]
1983	gi|1032011938	103.1	5	2	2	73844	PREDICTED: cytosolic purine 5'-nucleotidase [Apis mellifera]
1990	gi|110764221	89.29	32	3	2	18001	PREDICTED: peptidyl-prolyl cis-trans isomerase [Apis mellifera]
1991	gi|1032000198	75.79	8	2	2	31791	PREDICTED: exosome complex component RRP42 [Apis mellifera]
1992	gi|571577935	60.93	15	2	2	20165	PREDICTED: glutathione S-transferase omega-1 [Apis mellifera]
2000	gi|328791886	100.05	5	2	2	92483	PREDICTED: coiled-coil and C2 domain-containing protein 1-like isoform X2 [Apis mellifera]
2002	gi|571542915	85.71	13	2	2	21717	PREDICTED: protein OPI10 homolog [Apis mellifera]
2014	gi|66521534	101.73	4	3	2	92575	PREDICTED: conserved oligomeric Golgi complex subunit 3 [Apis mellifera]
2017	gi|66510879	89.19	8	2	2	36885	PREDICTED: 3-ketodihydrosphingosine reductase [Apis mellifera]
2032	gi|571538557	89.72	20	2	2	19327	PREDICTED: 39S ribosomal protein L51 mitochondrial [Apis mellifera]
2033	gi|328778848	76.1	10	2	2	38194	PREDICTED: serine/threonine-protein phosphatase 2A activator isoform X2 [Apis mellifera]
2036	gi|571574771	87.19	13	3	2	15179	PREDICTED: prefoldin subunit 6 isoform X2 [Apis mellifera]
2040	gi|571520841	62.1	13	2	2	13602	PREDICTED: uncharacterized protein LOC724900 isoform X4 [Apis mellifera]
2069	gi|571564172	95.56	3	2	2	120153	PREDICTED: disks large 1 tumor suppressor protein [Apis mellifera]
2071	gi|1032011421	56.94	2	2	2	101645	PREDICTED: uncharacterized protein LOC725812 [Apis mellifera]
2072	gi|571517845	81.97	3	2	2	110172	PREDICTED: ATP-dependent RNA helicase DHX36 [Apis mellifera]
2084	gi|328779965	90.88	4	2	2	76652	PREDICTED: UPF0668 protein C10orf76 homolog isoform X1 [Apis mellifera]
2088	gi|328784004	79.83	11	2	2	27002	PREDICTED: survival of motor neuron-related-splicing factor 30 isoform X1 [Apis mellifera]
2092	gi|1032017863	88.87	7	2	2	51667	PREDICTED: ribosomal protein S6 kinase beta-1-like [Apis mellifera]
2093	gi|1032017858	99.95	9	2	2	24102	PREDICTED: zinc finger protein 385B isoform X2 [Apis mellifera]
2094	gi|571577379	80.12	19	2	2	13338	PREDICTED: high mobility group B protein 6-like [Apis mellifera]
2099	gi|1032009419	76.4	3	2	2	84932	PREDICTED: hyaluronidase isoform X1 [Apis mellifera]
2100	gi|1032010431	62.45	9	2	2	24698	PREDICTED: protein enhancer of sevenless 2B [Apis mellifera]
2101	gi|571504286	98.34	8	2	2	51074	PREDICTED: lanC-like protein 1 isoform X1 [Apis mellifera]
2102	gi|328778195	83.84	20	2	2	20335	PREDICTED: ras-related protein Rap-2a [Apis mellifera]
2107	gi|328778804	86.36	12	2	2	21889	PREDICTED: SH3 domain-binding glutamic acid-rich protein homolog isoform X1 [Apis mellifera]
2108	gi|328784523	78.19	11	2	2	36410	PREDICTED: nucleoporin Nup37 [Apis mellifera]
2110	gi|571540621	86.17	5	2	2	72352	PREDICTED: SRSF protein kinase 3 isoform X1 [Apis mellifera]
2111	gi|571531748	85.36	15	2	2	25792	PREDICTED: charged multivesicular body protein 2a [Apis mellifera]
2112	gi|571547345	74.85	24	2	2	14937	PREDICTED: DNA-binding transcriptional regulator BolA [Apis mellifera]
2120	gi|5834937	70.15	6	2	2	45256	cytochrome b (mitochondrion) [Apis mellifera ligustica]
2154	gi|66514180	76.8	2	2	2	188212	PREDICTED: 5'-3' exoribonuclease 1 [Apis mellifera]
2166	gi|1032018972	102.64	21	2	2	25007	PREDICTED: microtubule-associated protein Jupiter isoform X2 [Apis mellifera]
2167	gi|571571509	79.04	9	2	2	35754	PREDICTED: serine/threonine-protein kinase 16 [Apis mellifera]
2175	gi|1032019410	122.27	17	2	2	33620	PREDICTED: translation initiation factor eIF-2B subunit alpha [Apis mellifera]
2176	gi|571517176	78.72	4	2	2	67386	PREDICTED: nuclear pore complex protein Nup54 isoform X1 [Apis mellifera]
2177	gi|571574829	102.06	19	2	2	14813	PREDICTED: mitochondrial import inner membrane translocase subunit Tim16 [Apis mellifera]
2178	gi|328788027	68.44	20	2	2	16789	PREDICTED: histidine triad nucleotide-binding protein 3-like [Apis mellifera]
2188	gi|571517715	93.91	5	2	2	51698	PREDICTED: RUS1 family protein C16orf58 homolog [Apis mellifera]
2189	gi|571549161	90.58	4	2	2	82070	PREDICTED: mitochondrial intermediate peptidase [Apis mellifera]
2190	gi|571545081	78.9	11	2	2	32231	PREDICTED: cytochrome c-type heme lyase [Apis mellifera]
2191	gi|1031995763	104.12	5	2	2	67426	PREDICTED: carcinine transporter [Apis mellifera]
2194	gi|571536188	64.68	15	2	2	33848	PREDICTED: E3 ubiquitin-protein ligase RNF126 isoform X3 [Apis mellifera]
2205	gi|328785731	82.27	17	3	2	31688	PREDICTED: serine/threonine-protein phosphatase PGAM5 mitochondrial-like [Apis mellifera]
2206	gi|328783568	82.06	6	2	2	53601	PREDICTED: protein FAM188A homolog [Apis mellifera]
2207	gi|1032015641	70.21	10	2	2	29285	PREDICTED: tetraspanin-9 [Apis mellifera]
2208	gi|110762781	78.02	11	2	2	20956	PREDICTED: serine/arginine-rich splicing factor 2 [Apis mellifera]
2209	gi|328794497	68.49	15	2	2	34907	PREDICTED: restin homolog isoform X3 [Apis mellifera]
2210	gi|1032018362	77.05	13	2	2	20046	PREDICTED: peflin isoform X2 [Apis mellifera]
2215	gi|571529637	65.9	7	2	2	56050	PREDICTED: serine/threonine-protein phosphatase 5 [Apis mellifera]
2219	gi|328778704	105.32	21	3	2	20725	PREDICTED: 39S ribosomal protein L48 mitochondrial isoform X2 [Apis mellifera]
2220	gi|571548489	110.87	17	2	2	19538	PREDICTED: probable 28S ribosomal protein S25 mitochondrial [Apis mellifera]
2222	gi|66504157	95.18	17	2	2	23190	PREDICTED: protein THEM6-like [Apis mellifera]
2223	gi|66515485	60.49	11	2	2	57286	PREDICTED: putative glycerol kinase 5 [Apis mellifera]
2247	gi|328790964	86.18	6	2	2	45742	PREDICTED: tetratricopeptide repeat protein 4 [Apis mellifera]
2254	gi|571508941	113.93	6	2	2	52637	PREDICTED: heterogeneous nuclear ribonucleoprotein L isoform X1 [Apis mellifera]
2255	gi|1032026563	84.83	7	2	2	68736	PREDICTED: serine/threonine-protein kinase OSR1-like isoform X3 [Apis mellifera]
2259	gi|66549453	92.62	9	2	2	36638	PREDICTED: mitotic checkpoint protein BUB3 [Apis mellifera]
2271	gi|1032008679	59.93	2	2	2	132593	PREDICTED: partitioning defective 3 homolog [Apis mellifera]
2279	gi|571541361	92.26	4	2	2	103336	PREDICTED: protein O-GlcNAcase isoform X2 [Apis mellifera]
2280	gi|110761115	84.75	6	2	2	43564	PREDICTED: putative RNA-binding protein Luc7-like 2 isoform X1 [Apis mellifera]
2285	gi|328776805	83.33	6	2	2	59706	PREDICTED: uncharacterized protein LOC100576812 [Apis mellifera]
2286	gi|571550036	69.72	9	2	2	35081	PREDICTED: cytosolic Fe-S cluster assembly factor NUBP1 homolog isoform X1 [Apis mellifera]
2287	gi|571537696	94.13	5	3	2	74565	PREDICTED: U3 small nucleolar ribonucleoprotein protein MPP10 [Apis mellifera]
2288	gi|48098273	86.42	17	2	2	22422	PREDICTED: uncharacterized protein LOC408493 [Apis mellifera]
2289	gi|328783717	59.96	3	2	2	110364	PREDICTED: MMS19 nucleotide excision repair protein homolog [Apis mellifera]
2290	gi|66549214	97.47	14	2	2	25536	PREDICTED: cob(I)yrinic acid a c-diamide adenosyltransferase mitochondrial-like [Apis mellifera]
2291	gi|1032007386	61.2	13	2	2	16559	PREDICTED: uncharacterized protein LOC107965342 partial [Apis mellifera]
2293	gi|571550325	64.74	9	2	2	50646	PREDICTED: COP9 signalosome complex subunit 3 [Apis mellifera]
2296	gi|328787768	57.66	9	3	2	56485	PREDICTED: WD repeat-containing protein 37 isoform X2 [Apis mellifera]
2297	gi|328790778	75.35	4	2	2	65407	PREDICTED: heparan-alpha-glucosaminide N-acetyltransferase-like isoform X1 [Apis mellifera]
2298	gi|328778802	61.57	11	2	2	28587	PREDICTED: uracil phosphoribosyltransferase homolog isoform X1 [Apis mellifera]
2299	gi|571552427	80.32	9	2	2	33062	PREDICTED: transport and Golgi organization protein 11 [Apis mellifera]
2300	gi|571505296	87.47	20	2	2	15265	PREDICTED: uncharacterized protein LOC724680 [Apis mellifera]
2301	gi|66513986	92.72	17	2	2	22059	PREDICTED: nucleolar protein 16 [Apis mellifera]
2303	gi|1032022731	52.99	24	2	2	9158	PREDICTED: cytochrome c oxidase subunit 6C isoform X1 [Apis mellifera]
2311	gi|1032011847	102.05	18	2	2	29372	PREDICTED: CD82 antigen isoform X1 [Apis mellifera]
2313	gi|48138658	78.35	5	2	2	59287	PREDICTED: protein ariadne-1 [Apis mellifera]
2315	gi|110758571	88.92	27	2	2	12020	PREDICTED: probable DNA-directed RNA polymerases I and III subunit RPAC2 [Apis mellifera]
2316	gi|571573858	71.96	7	2	2	49435	PREDICTED: probable proline--tRNA ligase mitochondrial isoform X1 [Apis mellifera]
2317	gi|328778329	50.58	12	2	2	21431	PREDICTED: inosine triphosphate pyrophosphatase [Apis mellifera]
2323	gi|58585082	49.01	26	2	2	15971	vacuolar H+ ATP synthase 16 kDa proteolipid subunit [Apis mellifera]
2326	gi|110764683	65.8	15	2	2	19655	PREDICTED: 39S ribosomal protein L41 mitochondrial [Apis mellifera]
2328	gi|48094590	93.03	10	2	2	56516	PREDICTED: proton-coupled amino acid transporter 4 isoform X1 [Apis mellifera]
2329	gi|328783097	82.64	15	2	2	18206	PREDICTED: UPF0545 protein C22orf39 homolog [Apis mellifera]
2330	gi|1032002955	77.17	12	2	2	28489	PREDICTED: 58 kDa phosphoprotein-like isoform X1 [Apis mellifera]
2331	gi|1031995785	74.53	12	2	2	29405	PREDICTED: UPF0568 protein C14orf166 homolog [Apis mellifera]
2332	gi|328784667	74.57	12	2	2	24577	PREDICTED: calcyphosin-like protein [Apis mellifera]
2337	gi|110763747	65.37	15	2	2	17607	PREDICTED: iron-sulfur cluster assembly 2 homolog mitochondrial-like [Apis mellifera]
2351	gi|1032024908	65.69	1	2	2	726742	PREDICTED: microtubule-associated protein futsch [Apis mellifera]
2368	gi|571561783	89.92	1	2	2	311529	PREDICTED: E3 ubiquitin-protein ligase UBR5 isoform X1 [Apis mellifera]
2372	gi|110750698	82.06	2	2	2	160890	PREDICTED: cleavage and polyadenylation specificity factor subunit 1 [Apis mellifera]
2375	gi|1031999066	55.36	1	2	2	167642	PREDICTED: WD repeat-containing protein 7 isoform X7 [Apis mellifera]
2380	gi|571577152	82.18	3	2	2	164802	PREDICTED: trafficking protein particle complex subunit 8 isoform X1 [Apis mellifera]
2381	gi|110760723	104.93	3	2	2	122526	PREDICTED: UDP-N-acetylglucosamine--peptide N-acetylglucosaminyltransferase 110 kDa subunit isoform X1 [Apis mellifera]
2384	gi|522838287	111.85	10	2	2	34579	neuroguidin-A-like [Apis mellifera]
2392	gi|571567292	99.75	10	2	2	32157	PREDICTED: tropomyosin-1 [Apis mellifera]
2393	gi|1032017027	55.71	2	2	2	162002	PREDICTED: bromodomain-containing protein 2-like isoform X1 [Apis mellifera]
2397	gi|571562620	87.59	5	2	2	67579	PREDICTED: transcription initiation factor TFIID subunit 6 isoform X2 [Apis mellifera]
2398	gi|1032029857	100.01	4	2	2	98307	PREDICTED: DNA replication licensing factor MCM4 [Apis mellifera]
2405	gi|571530393	65.84	6	2	2	77749	PREDICTED: DNA replication licensing factor Mcm5 isoform X2 [Apis mellifera]
2406	gi|1031995681	72.54	4	2	2	80597	PREDICTED: LOW QUALITY PROTEIN: 1 4-alpha-glucan-branching enzyme [Apis mellifera]
2407	gi|328777906	64.9	12	2	2	43970	PREDICTED: uncharacterized protein LOC409956 [Apis mellifera]
2410	gi|1032010934	84.42	2	2	2	115477	PREDICTED: uncharacterized protein LOC408494 isoform X1 [Apis mellifera]
2411	gi|328782992	90.49	5	2	2	73111	PREDICTED: long-chain fatty acid transport protein 4-like [Apis mellifera]
2417	gi|328778265	86.03	5	2	2	62792	PREDICTED: probable ATP-dependent RNA helicase DDX56 [Apis mellifera]
2418	gi|66512785	78.94	9	2	2	35328	PREDICTED: SPARC [Apis mellifera]
2421	gi|571534382	77.89	10	2	2	48685	PREDICTED: septin-2 isoform X1 [Apis mellifera]
2422	gi|328784136	78.03	8	2	2	35237	PREDICTED: G kinase-anchoring protein 1-like [Apis mellifera]
2424	gi|328781582	75.15	6	2	2	52023	PREDICTED: nucleoporin p58/p45 isoform X1 [Apis mellifera]
2431	gi|571556745	75.21	8	2	2	37316	PREDICTED: geranylgeranyl pyrophosphate synthase isoform X1 [Apis mellifera]
2432	gi|295842263	81.88	11	2	2	25169	glutathione S-transferase D1 [Apis mellifera]
2433	gi|48103807	99.2	16	2	2	22014	PREDICTED: phosphopantothenoylcysteine decarboxylase [Apis mellifera]
2434	gi|110756575	74.05	23	2	2	14830	PREDICTED: 39S ribosomal protein L54 mitochondrial [Apis mellifera]
2436	gi|328779125	63.57	12	2	2	16939	PREDICTED: 28S ribosomal protein S18c mitochondrial [Apis mellifera]
2442	gi|328786207	67.54	18	2	2	13943	PREDICTED: mitochondrial pyruvate carrier 3-like [Apis mellifera]
2476	gi|1032010110	81.41	2	2	2	173120	PREDICTED: histone acetyltransferase KAT6B [Apis mellifera]
2491	gi|328784403	64.93	2	2	2	122279	PREDICTED: probable E3 ubiquitin-protein ligase HERC4 isoform X1 [Apis mellifera]
2493	gi|571537216	40.59	2	2	2	169529	PREDICTED: kinesin-like protein KIF20B [Apis mellifera]
2497	gi|1032002564	99.03	4	2	2	87127	PREDICTED: lysine-specific histone demethylase 1A [Apis mellifera]
2499	gi|1031996344	63.38	3	2	2	74560	PREDICTED: peptide-N(4)-(N-acetyl-beta-glucosaminyl)asparagine amidase [Apis mellifera]
2502	gi|335892835	39.82	2	2	2	137533	uncharacterized protein LOC100578262 [Apis mellifera]
2508	gi|1032015987	80.52	1	2	2	353505	PREDICTED: serine-rich adhesin for platelets-like isoform X5 [Apis mellifera]
2509	gi|571555701	46.86	1	2	2	207885	PREDICTED: disks large homolog 5 isoform X3 [Apis mellifera]
2516	gi|571529028	92.44	4	2	2	84246	PREDICTED: neurochondrin homolog [Apis mellifera]
[truncated: 99 more rows]

## Sheet: Table S3
Table S3: Identified protein groups of hypopharyngeal glands in royal jelly bees (Apis mellifera ligustica). All proteins are identified as Apis mellifera origin. Accession number is the unique number given to mark the entry of a protein in the database (the sequence database generated from protein sequences of Apis mellifera, total entries of 22,575) that used to search against in PEAKS software…
Protein Group	Accession	-10lgP	Coverage (%)	#Peptides	#Unique	Avg. Mass	Description
22	gi|571550343	568.73	56	177	175	264434	PREDICTED: fatty acid synthase [Apis mellifera]
7	gi|66508439	575.85	81	158	158	94582	PREDICTED: translation elongation factor 2 isoform X2 [Apis mellifera]
24	gi|1032016930	549.61	60	156	156	280146	PREDICTED: spectrin alpha chain isoform X1 [Apis mellifera]
25	gi|1032027441	528.76	36	150	150	566778	PREDICTED: basement membrane-specific heparan sulfate proteoglycan core protein [Apis mellifera]
12	gi|1032026673	568.78	51	146	146	376756	PREDICTED: LOW QUALITY PROTEIN: apolipophorins [Apis mellifera]
10	gi|1032003511	543.35	85	127	126	56176	PREDICTED: protein disulfide-isomerase [Apis mellifera]
13	gi|328785330	545.5	65	122	122	100990	PREDICTED: staphylococcal nuclease domain-containing protein 1 [Apis mellifera]
42	gi|328779022	527.09	58	114	114	192086	PREDICTED: clathrin heavy chain [Apis mellifera]
27	gi|58585090	481.02	59	108	99	67938	glucose oxidase [Apis mellifera]
128	gi|1031997463	437.56	29	98	98	516731	PREDICTED: dynein heavy chain cytoplasmic [Apis mellifera]
17	gi|571571784	485.65	81	96	96	55130	PREDICTED: ATP synthase subunit beta mitochondrial [Apis mellifera]
18	gi|229892248	492.02	68	120	89	83384	heat shock protein 90 [Apis mellifera]
38	gi|66547450	483.67	67	89	89	60413	PREDICTED: 60 kDa heat shock protein mitochondrial-like [Apis mellifera]
63	gi|1032022737	462.07	65	88	87	65565	PREDICTED: alpha-glucosidase isoform X1 [Apis mellifera]
44	gi|328783917	489.73	57	87	86	138675	PREDICTED: vigilin [Apis mellifera]
32	gi|571575247	492.41	77	86	84	88895	PREDICTED: transitional endoplasmic reticulum ATPase TER94 [Apis mellifera]
64	gi|66504662	540.81	66	84	83	137995	PREDICTED: coatomer subunit alpha [Apis mellifera]
66	gi|48098039	472.69	60	81	81	85995	PREDICTED: probable aconitate hydratase mitochondrial isoform X1 [Apis mellifera]
33	gi|335892843	473.37	75	79	79	70472	dolichyl-diphosphooligosaccharide--protein glycosyltransferase subunit 1 [Apis mellifera]
88	gi|571571517	433.74	64	73	73	120058	PREDICTED: ATP-citrate synthase [Apis mellifera]
187	gi|1032027653	374.11	21	72	72	511514	PREDICTED: low-density lipoprotein receptor-related protein 2 [Apis mellifera]
273	gi|1032018936	389.63	13	72	72	927251	PREDICTED: LOW QUALITY PROTEIN: microtubule-actin cross-linking factor 1 [Apis mellifera]
8	gi|1031997018	556.91	66	207	71	42745	PREDICTED: major royal jelly protein 3-like partial [Apis mellifera]
65	gi|571573515	453.18	70	73	71	43618	PREDICTED: arginine kinase isoform X1 [Apis mellifera]
288	gi|328785411	447.88	39	70	70	266092	PREDICTED: acetyl-CoA carboxylase isoform X3 [Apis mellifera]
56	gi|1032004544	457.02	70	69	69	48986	PREDICTED: elongation factor 1-gamma [Apis mellifera]
20	gi|48104663	476.9	91	68	68	35755	PREDICTED: guanine nucleotide-binding protein subunit beta-like protein [Apis mellifera]
84	gi|1032013081	477.56	45	70	68	172108	PREDICTED: bifunctional glutamate/proline--tRNA ligase partial [Apis mellifera]
104	gi|571575903	480.02	61	67	67	96451	PREDICTED: coatomer subunit gamma isoform X2 [Apis mellifera]
53	gi|66525285	424.31	53	66	66	48367	PREDICTED: 60S ribosomal protein L4 [Apis mellifera]
57	gi|66535742	447.46	79	65	65	54252	PREDICTED: cytosolic non-specific dipeptidase [Apis mellifera]
93	gi|1032021366	415.19	49	65	65	146264	PREDICTED: kinectin [Apis mellifera]
114	gi|571519001	432.29	53	64	64	138817	PREDICTED: protein transport protein Sec31A [Apis mellifera]
308	gi|328777761	414.58	22	65	64	488519	PREDICTED: spectrin beta chain non-erythrocytic 5 isoform X2 [Apis mellifera]
55	gi|48100966	416.5	60	64	63	59512	PREDICTED: ATP synthase subunit alpha mitochondrial [Apis mellifera]
81	gi|110749621	359.61	64	68	63	13335	PREDICTED: histone H2A-like [Apis mellifera]
141	gi|1032002316	421.66	48	63	63	180358	PREDICTED: UDP-glucose:glycoprotein glucosyltransferase isoform X2 [Apis mellifera]
51	gi|48103127	447.39	58	60	60	30332	PREDICTED: 40S ribosomal protein S2 [Apis mellifera]
67	gi|571539199	401.01	67	61	60	67948	PREDICTED: moesin/ezrin/radixin homolog 1 isoform X3 [Apis mellifera]
102	gi|229892203	427.15	48	62	60	75404	heat shock protein cognate 5 [Apis mellifera]
50	gi|1031995519	426.52	58	59	59	46755	PREDICTED: glutathione S-transferase S1 isoform X1 [Apis mellifera]
112	gi|571552393	414.66	67	59	59	70178	PREDICTED: polyadenylate-binding protein 1 [Apis mellifera]
117	gi|66530423	443.05	83	59	59	55686	PREDICTED: aldehyde dehydrogenase mitochondrial [Apis mellifera]
113	gi|1032000855	443.22	56	58	58	107976	PREDICTED: neutral alpha-glucosidase AB isoform X1 [Apis mellifera]
244	gi|1032008977	394.24	32	58	58	288699	PREDICTED: talin-1 [Apis mellifera]
85	gi|1032029676	464.1	69	57	57	68373	PREDICTED: V-type proton ATPase catalytic subunit A [Apis mellifera]
107	gi|1032004823	435.44	54	57	57	106582	PREDICTED: alpha-actinin sarcomeric [Apis mellifera]
97	gi|1032009238	430.64	76	56	56	43887	PREDICTED: enolase [Apis mellifera]
332	gi|1032019129	344.34	13	56	56	655862	PREDICTED: microtubule-associated protein futsch [Apis mellifera]
39	gi|58531215	380.72	81	57	55	32986	ADP/ATP translocase [Apis mellifera]
111	gi|328793058	435.9	54	55	55	34359	PREDICTED: 60S ribosomal protein L5 [Apis mellifera]
61	gi|48142692	445.05	73	54	54	35883	PREDICTED: glyceraldehyde-3-phosphate dehydrogenase 2 [Apis mellifera]
135	gi|1032023712	410.72	68	54	54	65364	PREDICTED: asparagine synthetase [glutamine-hydrolyzing] [Apis mellifera]
259	gi|66505329	396.52	30	54	54	293874	PREDICTED: eIF-2-alpha kinase activator GCN1 [Apis mellifera]
106	gi|110755553	406.35	72	53	53	48049	PREDICTED: aspartate aminotransferase mitochondrial [Apis mellifera]
110	gi|328788157	421.1	61	53	53	86539	PREDICTED: protein transport protein Sec23A isoform X1 [Apis mellifera]
122	gi|328790880	421.86	46	53	53	129903	PREDICTED: eukaryotic translation initiation factor 3 subunit A [Apis mellifera]
62	gi|66566113	424.94	56	52	52	47265	PREDICTED: 60S ribosomal protein L3 [Apis mellifera]
130	gi|1032007414	419.57	42	52	52	110028	PREDICTED: calcium-transporting ATPase sarcoplasmic/endoplasmic reticulum type isoform X4 [Apis mellifera]
200	gi|66501629	404.96	44	53	52	136761	PREDICTED: leucine--tRNA ligase cytoplasmic isoform X1 [Apis mellifera]
35	gi|66559310	408.37	67	50	50	34415	PREDICTED: 60S acidic ribosomal protein P0 [Apis mellifera]
165	gi|66519936	379.17	49	50	50	84334	PREDICTED: trifunctional enzyme subunit alpha mitochondrial [Apis mellifera]
72	gi|1032020254	387.17	61	52	49	30590	PREDICTED: 60S ribosomal protein L7 [Apis mellifera]
270	gi|1032027902	372.29	30	49	49	228183	PREDICTED: myosin heavy chain non-muscle isoform X2 [Apis mellifera]
90	gi|328786330	419.73	51	48	48	78098	PREDICTED: saccharopine dehydrogenase-like oxidoreductase [Apis mellifera]
99	gi|66521738	399.75	70	48	48	51930	PREDICTED: probable citrate synthase 2 mitochondrial [Apis mellifera]
136	gi|48097100	412.06	73	48	48	42504	PREDICTED: 3-ketoacyl-CoA thiolase mitochondrial [Apis mellifera]
147	gi|66548942	381.74	58	48	48	81550	PREDICTED: eukaryotic translation initiation factor 3 subunit B [Apis mellifera]
156	gi|66518853	385.71	72	48	48	52421	PREDICTED: elongation factor Tu mitochondrial-like [Apis mellifera]
19	gi|229892210	465.46	69	98	47	71086	heat shock protein cognate 4 [Apis mellifera]
118	gi|66531434	424.3	74	48	47	55144	PREDICTED: V-type proton ATPase subunit B [Apis mellifera]
137	gi|110763426	406.83	55	47	47	104730	PREDICTED: coatomer subunit beta [Apis mellifera]
150	gi|1032007768	345.34	59	47	47	72847	PREDICTED: lamin-C isoform X1 [Apis mellifera]
153	gi|66513481	413.4	54	47	47	117106	PREDICTED: ubiquitin-like modifier-activating enzyme 1 [Apis mellifera]
71	gi|1032010648	384.11	60	45	45	33765	PREDICTED: 40S ribosomal protein SA [Apis mellifera]
98	gi|1032008950	433.68	74	45	45	57848	PREDICTED: protein ERGIC-53 [Apis mellifera]
124	gi|110760701	374.38	84	45	45	27099	PREDICTED: 3-hydroxyacyl-CoA dehydrogenase type-2-like [Apis mellifera]
133	gi|1032028003	417.87	56	45	45	48406	PREDICTED: dolichyl-diphosphooligosaccharide--protein glycosyltransferase 48 kDa subunit [Apis mellifera]
201	gi|110755692	391.13	43	45	45	144348	PREDICTED: isoleucine--tRNA ligase cytoplasmic [Apis mellifera]
129	gi|571549174	429.18	53	44	44	77682	PREDICTED: transmembrane protein 214-A [Apis mellifera]
132	gi|66513092	380.98	78	44	44	35802	PREDICTED: malate dehydrogenase mitochondrial [Apis mellifera]
173	gi|571512062	390.55	56	44	44	93891	PREDICTED: 97 kDa heat shock protein isoform X2 [Apis mellifera]
188	gi|571545068	434.38	44	44	44	104390	PREDICTED: eukaryotic translation initiation factor 3 subunit C [Apis mellifera]
227	gi|66522349	374.06	62	45	44	59415	PREDICTED: T-complex protein 1 subunit epsilon [Apis mellifera]
363	gi|571566248	355.91	27	44	44	253743	PREDICTED: CAD protein [Apis mellifera]
524	gi|1031998961	294.63	16	45	44	419037	PREDICTED: golgin subfamily B member 1 [Apis mellifera]
138	gi|1032012397	433.32	71	43	43	47224	PREDICTED: probable aspartate aminotransferase cytoplasmic [Apis mellifera]
142	gi|571549122	384.93	60	43	43	70537	PREDICTED: very long-chain specific acyl-CoA dehydrogenase mitochondrial [Apis mellifera]
215	gi|66544702	361.51	66	43	43	59124	PREDICTED: T-complex protein 1 subunit theta [Apis mellifera]
48	gi|66504343	373.51	76	42	42	26842	PREDICTED: 40S ribosomal protein S3 [Apis mellifera]
80	gi|571500086	357.49	49	43	42	31848	PREDICTED: 60S ribosomal protein L6 [Apis mellifera]
92	gi|1032026478	408.89	41	42	42	72229	PREDICTED: uncharacterized protein LOC413627 [Apis mellifera]
101	gi|328777120	381.75	81	42	42	21787	PREDICTED: peroxiredoxin 1 [Apis mellifera]
140	gi|66534750	358.55	60	42	42	22809	PREDICTED: peptidyl-prolyl cis-trans isomerase-like [Apis mellifera]
350	gi|571514985	287.1	13	42	42	537888	PREDICTED: uncharacterized protein LOC408677 isoform X1 [Apis mellifera]
289	gi|571512170	363.25	51	41	41	103035	PREDICTED: AP-1 complex subunit beta-1 [Apis mellifera]
346	gi|1032005485	322.51	37	41	41	180746	PREDICTED: laminin subunit gamma-1 [Apis mellifera]
74	gi|571564814	367.14	64	40	40	30043	PREDICTED: 40S ribosomal protein S3a [Apis mellifera]
83	gi|571547971	329.27	61	40	40	23902	PREDICTED: 40S ribosomal protein S8 isoform X1 [Apis mellifera]
185	gi|1032013937	349.36	73	40	40	44992	PREDICTED: phosphoglycerate kinase [Apis mellifera]
310	gi|66558942	340.52	66	40	40	57379	PREDICTED: T-complex protein 1 subunit delta [Apis mellifera]
400	gi|66511337	315.01	52	42	40	79572	PREDICTED: heat shock protein 75 kDa mitochondrial [Apis mellifera]
189	gi|571576863	352.72	43	39	39	75538	PREDICTED: dolichyl-diphosphooligosaccharide--protein glycosyltransferase subunit 2 [Apis mellifera]
229	gi|66519390	391.04	54	39	39	98625	PREDICTED: 26S proteasome non-ATPase regulatory subunit 2 [Apis mellifera]
260	gi|66533395	363.24	63	39	39	57903	PREDICTED: T-complex protein 1 subunit beta [Apis mellifera]
291	gi|66560172	337.41	61	39	39	59941	PREDICTED: T-complex protein 1 subunit alpha [Apis mellifera]
342	gi|1032002588	344.63	27	40	39	269228	PREDICTED: nucleoprotein TPR isoform X1 [Apis mellifera]
558	gi|1032026913	297.41	22	39	39	224810	PREDICTED: myosin heavy chain muscle isoform X12 [Apis mellifera]
95	gi|571508392	400.61	54	65	38	82754	PREDICTED: heat shock protein 83 [Apis mellifera]
123	gi|283436152	382.25	85	38	38	25134	peroxiredoxin-like protein [Apis mellifera]
263	gi|1032012541	384.02	62	38	38	74154	PREDICTED: signal recognition particle subunit SRP72 [Apis mellifera]
276	gi|571543475	381.82	54	38	38	83402	PREDICTED: threonine--tRNA ligase cytoplasmic isoform X1 [Apis mellifera]
301	gi|328784982	386.31	57	38	38	69732	PREDICTED: neutral and basic amino acid transport protein rBAT isoform X2 [Apis mellifera]
52	gi|48105889	376.21	62	37	37	30370	PREDICTED: 60S ribosomal protein L7a [Apis mellifera]
125	gi|571532294	370.6	84	37	37	15274	PREDICTED: 40S ribosomal protein S12 [Apis mellifera]
179	gi|1032016135	383.71	49	37	37	89323	PREDICTED: carnitine O-palmitoyltransferase 1 liver isoform [Apis mellifera]
345	gi|571518766	333.94	44	38	37	122696	PREDICTED: myosin-IB [Apis mellifera]
403	gi|1032022125	353.97	38	37	37	124559	PREDICTED: importin-5 [Apis mellifera]
525	gi|571578283	303.45	16	37	37	393848	PREDICTED: laminin subunit alpha [Apis mellifera]
172	gi|110748949	366.97	69	36	36	39600	PREDICTED: fructose-bisphosphate aldolase [Apis mellifera]
225	gi|571539812	355.69	55	36	36	59935	PREDICTED: T-complex protein 1 subunit eta [Apis mellifera]
245	gi|66509442	333.72	54	36	36	90195	PREDICTED: dipeptidyl peptidase 3 [Apis mellifera]
298	gi|328781428	359.15	36	36	36	135144	PREDICTED: alanine--tRNA ligase cytoplasmic isoform X1 [Apis mellifera]
105	gi|1031996453	399.8	66	35	35	49316	PREDICTED: chitinase-like protein Idgf4 isoform X1 [Apis mellifera]
131	gi|1032028339	405.82	60	35	35	97366	PREDICTED: LOW QUALITY PROTEIN: coatomer subunit beta' [Apis mellifera]
146	gi|571577143	413.05	60	35	35	25055	PREDICTED: 60S ribosomal protein L10 [Apis mellifera]
155	gi|328779160	426.17	42	35	35	40569	PREDICTED: DNA ligase 1-like [Apis mellifera]
336	gi|1032019402	343.73	60	35	35	52514	PREDICTED: uncharacterized peptidase C1-like protein F26E4.3 isoform X1 [Apis mellifera]
348	gi|66548257	335.45	37	35	35	138770	PREDICTED: cullin-associated NEDD8-dissociated protein 1 isoform X1 [Apis mellifera]
77	gi|66517407	318.08	58	35	34	29428	PREDICTED: 40S ribosomal protein S4 [Apis mellifera]
180	gi|66499429	355.24	53	34	34	46520	PREDICTED: probable medium-chain specific acyl-CoA dehydrogenase mitochondrial [Apis mellifera]
222	gi|571540964	368.9	59	34	34	59024	PREDICTED: non-specific lipid-transfer protein [Apis mellifera]
233	gi|328789193	348.18	60	34	34	57723	PREDICTED: UTP--glucose-1-phosphate uridylyltransferase isoform X2 [Apis mellifera]
313	gi|1032008428	331.56	33	34	34	145180	PREDICTED: tetratricopeptide repeat protein 14 homolog isoform X1 [Apis mellifera]
359	gi|328787509	346.97	42	34	34	88556	PREDICTED: membrane metallo-endopeptidase-like 1 isoform X1 [Apis mellifera]
440	gi|1031994863	326.81	23	34	34	229772	PREDICTED: putative glutamate synthase [NADPH] [Apis mellifera]
94	gi|297591983	384.46	97	33	33	11623	60S acidic ribosomal protein P1 [Apis mellifera]
163	gi|1032024346	364.01	53	33	33	80521	PREDICTED: peroxisomal multifunctional enzyme type 2-like [Apis mellifera]
170	gi|1032012472	349.87	67	33	33	53412	PREDICTED: cytosol aminopeptidase-like [Apis mellifera]
249	gi|571529397	348.06	57	33	33	65260	PREDICTED: nucleolar protein 58 [Apis mellifera]
319	gi|1032020881	323.03	36	33	33	139760	PREDICTED: neuroglian isoform X1 [Apis mellifera]
392	gi|110749420	298.9	41	34	33	91106	PREDICTED: AFG3-like protein 2 [Apis mellifera]
423	gi|571527939	333.38	35	33	33	115719	PREDICTED: sodium/potassium-transporting ATPase subunit alpha isoform X2 [Apis mellifera]
544	gi|1031998906	279.69	18	33	33	277154	PREDICTED: pre-mRNA-processing-splicing factor 8 [Apis mellifera]
565	gi|1032007914	274.71	32	33	33	146531	PREDICTED: myosin heavy chain 95F [Apis mellifera]
653	gi|1032000664	265.73	25	33	33	242753	PREDICTED: putative U5 small nuclear ribonucleoprotein 200 kDa helicase [Apis mellifera]
87	gi|66521459	309.59	75	32	32	30482	PREDICTED: voltage-dependent anion-selective channel [Apis mellifera]
96	gi|335057540	403.4	72	32	32	16220	40S ribosomal protein S14 [Apis mellifera]
149	gi|66551115	351.51	57	37	32	48156	PREDICTED: eukaryotic initiation factor 4A-I [Apis mellifera]
166	gi|1032026812	338.64	53	32	32	37988	PREDICTED: xanthine dehydrogenase/oxidase-like [Apis mellifera]
167	gi|1032008644	338.15	78	32	32	30011	PREDICTED: protein l(2)37Cc [Apis mellifera]
169	gi|66516926	347.71	47	32	32	28113	PREDICTED: 60S ribosomal protein L8 [Apis mellifera]
178	gi|571522941	372.21	64	32	32	43835	PREDICTED: proliferation-associated protein 2G4 [Apis mellifera]
219	gi|110757985	364.94	69	32	32	16954	PREDICTED: 40S ribosomal protein S15 [Apis mellifera]
246	gi|571570118	322.79	74	32	32	38180	PREDICTED: pentatricopeptide repeat-containing protein 2 mitochondrial-like [Apis mellifera]
352	gi|1032010069	344.32	55	32	32	58752	PREDICTED: tyrosine--tRNA ligase cytoplasmic isoform X1 [Apis mellifera]
370	gi|66520179	321	38	32	32	112502	PREDICTED: kinesin heavy chain [Apis mellifera]
405	gi|1032003036	323.97	59	32	32	71467	PREDICTED: 26S proteasome non-ATPase regulatory subunit 1 [Apis mellifera]
230	gi|66507594	342.69	60	31	31	50918	PREDICTED: trifunctional enzyme subunit beta mitochondrial [Apis mellifera]
287	gi|571520556	351.48	55	31	31	72462	PREDICTED: succinate dehydrogenase [ubiquinone] flavoprotein subunit mitochondrial [Apis mellifera]
373	gi|571565639	373.19	59	31	31	52897	PREDICTED: 6-phosphogluconate dehydrogenase decarboxylating [Apis mellifera]
413	gi|571533607	334.59	40	31	31	112865	PREDICTED: lon protease homolog mitochondrial isoform X2 [Apis mellifera]
450	gi|1031998429	348.83	55	31	31	68841	PREDICTED: alkyldihydroxyacetonephosphate synthase [Apis mellifera]
503	gi|1032017833	299.12	23	31	31	248439	PREDICTED: uncharacterized protein LOC409888 isoform X3 [Apis mellifera]
205	gi|66504777	342.49	63	30	30	32302	PREDICTED: rRNA 2'-O-methyltransferase fibrillarin isoform X1 [Apis mellifera]
221	gi|66563290	301.66	54	30	30	61007	PREDICTED: T-complex protein 1 subunit gamma [Apis mellifera]
236	gi|66561330	355.04	53	30	30	61959	PREDICTED: phosphoglucomutase isoform X1 [Apis mellifera]
239	gi|66499419	384.69	40	30	30	98560	PREDICTED: puromycin-sensitive aminopeptidase isoform X1 [Apis mellifera]
330	gi|66523933	371.58	53	30	30	66258	PREDICTED: signal recognition particle subunit SRP68 [Apis mellifera]
477	gi|1031998219	318.67	37	30	30	121156	PREDICTED: importin-7 [Apis mellifera]
567	gi|1032010748	288.33	45	30	30	93108	PREDICTED: probable leucine--tRNA ligase mitochondrial isoform X1 [Apis mellifera]
651	gi|571554464	287.33	15	30	30	316397	PREDICTED: RANBP2-like and GRIP domain-containing protein 5/6 isoform X1 [Apis mellifera]
672	gi|1032026440	260.51	12	30	30	458521	PREDICTED: LOW QUALITY PROTEIN: E3 ubiquitin-protein ligase HUWE1 [Apis mellifera]
70	gi|571501696	346.95	54	29	29	24631	PREDICTED: 60S ribosomal protein L10a [Apis mellifera]
175	gi|571532025	334.24	67	29	29	24132	PREDICTED: 40S ribosomal protein S5 [Apis mellifera]
194	gi|58585196	356.31	53	29	29	80094	phenoloxidase subunit A3 [Apis mellifera]
252	gi|1032006901	364.5	32	29	29	139756	PREDICTED: protein transport protein Sec24C [Apis mellifera]
271	gi|571548509	373.36	58	29	29	48794	PREDICTED: ATP-dependent RNA helicase WM6 [Apis mellifera]
304	gi|1032002807	346.87	45	29	29	55206	PREDICTED: fumarate hydratase mitochondrial-like isoform X1 [Apis mellifera]
364	gi|571549030	350.35	42	29	29	97329	PREDICTED: glycogen phosphorylase [Apis mellifera]
409	gi|1032023939	340.21	57	29	29	42478	PREDICTED: putative protein FAM10A4 [Apis mellifera]
491	gi|328778238	322.86	44	30	29	71284	PREDICTED: NADP-dependent malic enzyme isoform X1 [Apis mellifera]
171	gi|110767080	272.21	39	29	28	28896	PREDICTED: 40S ribosomal protein S6 [Apis mellifera]
210	gi|328787116	345.07	54	28	28	41158	PREDICTED: mannose-1-phosphate guanyltransferase beta [Apis mellifera]
234	gi|328785044	291.36	59	28	28	39478	PREDICTED: prohibitin-2 [Apis mellifera]
253	gi|1032010947	331.56	60	28	28	47626	PREDICTED: cytochrome b-c1 complex subunit 2 mitochondrial [Apis mellifera]
255	gi|295842222	334.13	47	28	28	59246	thioredoxin reductase 1 isoform 1 [Apis mellifera]
257	gi|66501636	330.69	47	28	28	77420	PREDICTED: arginine--tRNA ligase cytoplasmic [Apis mellifera]
264	gi|571525250	337.82	46	29	28	61498	PREDICTED: stress-induced-phosphoprotein 1 [Apis mellifera]
267	gi|296010819	378.16	60	37	28	57990	catalase [Apis mellifera]
322	gi|571577728	340.07	53	28	28	44574	PREDICTED: probable pyruvate dehydrogenase E1 component subunit alpha mitochondrial isoform X1 [Apis mellifera]
387	gi|571576907	306.87	61	28	28	48457	PREDICTED: 26S protease regulatory subunit 7 [Apis mellifera]
399	gi|1032023069	368.52	34	28	28	136577	PREDICTED: large proline-rich protein BAG6 isoform X1 [Apis mellifera]
428	gi|300807169	367.28	53	29	28	59185	fatty acyl-CoA reductase 1 [Apis mellifera]
452	gi|288872187	347.03	42	28	28	80369	NADH-ubiquinone oxidoreductase 75 kDa subunit mitochondrial [Apis mellifera]
480	gi|1032019052	321.84	62	28	28	44869	PREDICTED: dnaJ homolog subfamily A member 1 [Apis mellifera]
546	gi|571577978	316.73	40	28	28	119599	PREDICTED: presequence protease mitochondrial [Apis mellifera]
592	gi|328779639	308.67	26	28	28	182465	PREDICTED: tensin-3 isoform X4 [Apis mellifera]
235	gi|66525576	345.94	80	27	27	36082	PREDICTED: aldose reductase-like [Apis mellifera]
242	gi|1032012875	307.37	80	27	27	28991	PREDICTED: phosphoglycerate mutase 2 [Apis mellifera]
251	gi|328782596	344.63	46	27	27	55679	PREDICTED: succinate-semialdehyde dehydrogenase mitochondrial [Apis mellifera]
256	gi|571559139	333.2	45	27	27	63522	PREDICTED: delta-1-pyrroline-5-carboxylate dehydrogenase mitochondrial [Apis mellifera]
275	gi|66540009	342.33	62	27	27	63405	PREDICTED: eukaryotic translation initiation factor 3 subunit L [Apis mellifera]
294	gi|48101907	357.56	60	30	27	47628	PREDICTED: 26S protease regulatory subunit 6A-B [Apis mellifera]
307	gi|110768098	311.31	52	27	27	48483	PREDICTED: protein krasavietz [Apis mellifera]
309	gi|328789575	340.07	59	27	27	54641	PREDICTED: putative oxidoreductase GLYR1 homolog [Apis mellifera]
320	gi|66525867	257.84	47	27	27	39130	PREDICTED: phosphate carrier protein mitochondrial [Apis mellifera]
333	gi|66530010	342.13	63	27	27	45273	PREDICTED: hydroxysteroid dehydrogenase-like protein 2 isoform X1 [Apis mellifera]
337	gi|1031994809	373.34	75	27	27	20027	PREDICTED: transcription factor BTF3 homolog 4 [Apis mellifera]
374	gi|571521115	329.4	50	27	27	68433	PREDICTED: ATP-binding cassette sub-family E member 1 [Apis mellifera]
379	gi|110751295	362.71	58	27	27	49787	PREDICTED: rab GDP dissociation inhibitor beta [Apis mellifera]
391	gi|571577612	354.31	43	29	27	82610	PREDICTED: vesicle-fusing ATPase 1 [Apis mellifera]
426	gi|1032002147	330.37	17	27	27	211325	PREDICTED: titin-like [Apis mellifera]
443	gi|571575282	332.53	51	27	27	64653	PREDICTED: eukaryotic translation initiation factor 3 subunit D [Apis mellifera]
456	gi|571561836	331.03	29	27	27	133707	PREDICTED: valine--tRNA ligase isoform X1 [Apis mellifera]
488	gi|571506184	299.41	57	27	27	44469	PREDICTED: acetyl-CoA acetyltransferase mitochondrial [Apis mellifera]
216	gi|1032009934	284.76	55	26	26	34986	PREDICTED: RNA-binding protein lark isoform X4 [Apis mellifera]
269	gi|66500205	359.9	63	26	26	53349	PREDICTED: mitochondrial-processing peptidase subunit beta [Apis mellifera]
293	gi|66523390	305.09	50	26	26	61643	PREDICTED: glutamate dehydrogenase mitochondrial isoform X2 [Apis mellifera]
351	gi|1032011585	333.01	37	27	26	85223	PREDICTED: ABC transporter G family member 20 isoform X2 [Apis mellifera]
365	gi|1032018190	381.17	40	26	26	75706	PREDICTED: leucine-rich repeat-containing protein 15-like [Apis mellifera]
367	gi|110755253	330.36	54	26	26	60177	PREDICTED: fatty-acid amide hydrolase 2-B [Apis mellifera]
447	gi|571533194	317.98	36	26	26	108216	PREDICTED: zinc finger RNA-binding protein isoform X1 [Apis mellifera]
471	gi|1031996516	321.6	72	26	26	41264	PREDICTED: glutamine synthetase 2 cytoplasmic-like [Apis mellifera]
479	gi|1032021947	311.77	33	28	26	107893	PREDICTED: pre-mRNA-processing factor 39-like [Apis mellifera]
108	gi|110765226	324.17	82	25	25	12000	PREDICTED: 60S acidic ribosomal protein P2 [Apis mellifera]
181	gi|1032002547	337.01	68	29	25	28076	PREDICTED: 14-3-3 protein zeta isoform X1 [Apis mellifera]
207	gi|571500813	344.59	62	25	25	15378	PREDICTED: 40S ribosomal protein S17 [Apis mellifera]
231	gi|148224276	366.43	74	25	25	26899	triosephosphate isomerase [Apis mellifera]
247	gi|571545167	324.02	47	25	25	52389	PREDICTED: protein transport protein Sec61 subunit alpha [Apis mellifera]
254	gi|1032029248	353.28	73	25	25	34060	PREDICTED: vitamin K-dependent protein C isoform X1 [Apis mellifera]
300	gi|328778689	295.89	61	25	25	32518	PREDICTED: probable enoyl-CoA hydratase mitochondrial [Apis mellifera]
305	gi|209180477	340.73	70	25	25	35861	lambda crystallin-like protein [Apis mellifera]
317	gi|571572991	322.01	72	25	25	20336	PREDICTED: ATP synthase subunit d mitochondrial [Apis mellifera]
343	gi|1031999879	330.47	58	25	25	55127	PREDICTED: nucleolar protein 56 [Apis mellifera]
353	gi|66499293	334.94	56	25	25	62968	PREDICTED: glucose-6-phosphate isomerase [Apis mellifera]
384	gi|328781289	327.02	36	25	25	80841	PREDICTED: long-chain-fatty-acid--CoA ligase 4 isoform X1 [Apis mellifera]
418	gi|1032022489	320.98	73	26	25	36154	PREDICTED: annexin B9-like [Apis mellifera]
424	gi|334852201	333.73	25	26	25	91179	STT3 subunit of the oligosaccharyltransferase complex homolog B [Apis mellifera]
486	gi|328784089	323.98	39	25	25	86949	PREDICTED: E3 UFM1-protein ligase 1 homolog [Apis mellifera]
505	gi|110755974	356.32	74	25	25	34020	PREDICTED: N-acetylneuraminate lyase-like [Apis mellifera]
541	gi|328776866	358.63	39	26	25	109541	PREDICTED: methionine--tRNA ligase cytoplasmic isoform X1 [Apis mellifera]
556	gi|1032020727	280.46	29	25	25	106087	PREDICTED: EH domain-containing protein 3 [Apis mellifera]
578	gi|328789935	297.52	26	25	25	140149	PREDICTED: uncharacterized protein LOC725061 [Apis mellifera]
610	gi|571567903	283.66	38	25	25	100830	PREDICTED: importin subunit beta-1 [Apis mellifera]
224	gi|328787101	294.87	50	24	24	53582	PREDICTED: isocitrate dehydrogenase [NADP] cytoplasmic [Apis mellifera]
241	gi|66526646	342.89	56	24	24	54525	PREDICTED: dihydrolipoyl dehydrogenase mitochondrial [Apis mellifera]
268	gi|328781995	351.12	67	24	24	41399	PREDICTED: probable trans-2-enoyl-CoA reductase mitochondrial [Apis mellifera]
290	gi|66515987	334.45	85	24	24	19843	PREDICTED: translationally-controlled tumor protein homolog [Apis mellifera]
347	gi|1032025185	337.8	53	24	24	58104	PREDICTED: LOW QUALITY PROTEIN: T-complex protein 1 subunit zeta [Apis mellifera]
360	gi|66565249	289.79	53	25	24	24615	PREDICTED: elongation factor 1-beta' [Apis mellifera]
414	gi|48126476	313.58	77	24	24	31425	PREDICTED: eukaryotic translation initiation factor 3 subunit F [Apis mellifera]
419	gi|1032013728	283.5	43	24	24	57746	PREDICTED: scavenger receptor class B member 1-like [Apis mellifera]
492	gi|571573648	328.88	32	24	24	114682	PREDICTED: LOW QUALITY PROTEIN: vinculin [Apis mellifera]
529	gi|571514405	278.46	50	24	24	45598	PREDICTED: 26S proteasome non-ATPase regulatory subunit 6 [Apis mellifera]
588	gi|201023359	287.7	41	24	24	75910	glutamine:fructose-6-phosphate aminotransferase 1 [Apis mellifera]
619	gi|571522374	289.41	38	24	24	90486	PREDICTED: programmed cell death 6-interacting protein isoform X2 [Apis mellifera]
692	gi|571508755	329.09	41	24	24	76928	PREDICTED: very long-chain-fatty-acid--CoA ligase bubblegum isoform X1 [Apis mellifera]
722	gi|328787343	293.51	25	24	24	156390	PREDICTED: restin homolog [Apis mellifera]
86	gi|1032001169	297.15	59	23	23	21521	PREDICTED: 60S ribosomal protein L9 [Apis mellifera]
174	gi|110749619	311.51	68	41	23	15388	PREDICTED: histone H3 [Apis mellifera]
199	gi|66506623	266.09	45	23	23	23885	PREDICTED: 60S ribosomal protein L15 [Apis mellifera]
213	gi|66543659	298.83	62	23	23	12545	PREDICTED: 60S ribosomal protein L30 [Apis mellifera]
223	gi|571576123	356.02	61	23	23	24577	PREDICTED: 40S ribosomal protein S7 [Apis mellifera]
297	gi|66540209	341.29	43	23	23	67033	PREDICTED: electron transfer flavoprotein-ubiquinone oxidoreductase mitochondrial [Apis mellifera]
318	gi|66504263	289.77	64	23	23	22161	PREDICTED: membrane-associated progesterone receptor component 1 [Apis mellifera]
323	gi|571521147	292.64	54	23	23	58569	PREDICTED: H/ACA ribonucleoprotein complex subunit 4 [Apis mellifera]
331	gi|328791014	280.5	73	27	23	20707	PREDICTED: ADP-ribosylation factor 1 [Apis mellifera]
334	gi|1032012174	312.78	52	23	23	24072	PREDICTED: protein D2-like isoform X1 [Apis mellifera]
354	gi|110762605	296.68	59	23	23	46335	PREDICTED: mannose-1-phosphate guanyltransferase alpha-A [Apis mellifera]
366	gi|66511652	333.57	53	23	23	64578	PREDICTED: asparagine--tRNA ligase cytoplasmic [Apis mellifera]
408	gi|328793299	331.7	30	23	23	70843	PREDICTED: uncharacterized protein LOC413757 [Apis mellifera]
427	gi|571553455	285.37	14	23	23	254142	PREDICTED: tripeptidyl-peptidase 2 isoform X2 [Apis mellifera]
438	gi|1032021827	326.43	56	23	23	44708	PREDICTED: V-type proton ATPase subunit C isoform X2 [Apis mellifera]
448	gi|1032020324	309.72	35	23	23	104418	PREDICTED: ER membrane protein complex subunit 1 isoform X4 [Apis mellifera]
453	gi|328792585	285.35	55	23	23	46539	PREDICTED: cyclin-dependent kinase 10 [Apis mellifera]
490	gi|328790710	305.39	56	23	23	47040	PREDICTED: 26S protease regulatory subunit 6B [Apis mellifera]
534	gi|66505984	259.02	45	23	23	44666	PREDICTED: failed axon connections isoform X1 [Apis mellifera]
552	gi|1032027452	284.54	37	23	23	81568	PREDICTED: calcium-binding mitochondrial carrier protein Aralar1 isoform X1 [Apis mellifera]
579	gi|1032007903	281.12	23	23	23	183101	PREDICTED: glycogen debranching enzyme isoform X1 [Apis mellifera]
596	gi|571506173	267.46	40	23	23	83029	PREDICTED: dynamin-1-like protein [Apis mellifera]
73	gi|48106363	298.83	55	22	22	17875	PREDICTED: 40S ribosomal protein S10-like [Apis mellifera]
91	gi|1032001797	247.1	59	22	22	17506	PREDICTED: 60S ribosomal protein L14 isoform X2 [Apis mellifera]
145	gi|571527606	272.86	62	22	22	18125	PREDICTED: 40S ribosomal protein S11 [Apis mellifera]
196	gi|62526114	335.51	68	22	22	40145	glycerol-3-phosphate dehydrogenase [Apis mellifera]
285	gi|335892820	335.26	72	22	22	38449	pyruvate dehydrogenase E1 component subunit beta mitochondrial [Apis mellifera]
357	gi|328788617	305.14	40	22	22	67593	PREDICTED: lysine--tRNA ligase isoform X2 [Apis mellifera]
368	gi|571562230	303.47	22	23	22	80453	PREDICTED: dolichyl-diphosphooligosaccharide--protein glycosyltransferase subunit STT3A [Apis mellifera]
372	gi|1032005044	348.07	69	22	22	36014	PREDICTED: coatomer subunit epsilon [Apis mellifera]
375	gi|571538231	316.77	63	26	22	29111	PREDICTED: 14-3-3 protein epsilon [Apis mellifera]
436	gi|1031999590	346.84	32	22	22	63300	PREDICTED: nucleobindin-2 isoform X1 [Apis mellifera]
461	gi|571531698	311.27	55	22	22	51304	PREDICTED: synaptic vesicle membrane protein VAT-1 homolog-like [Apis mellifera]
494	gi|571531985	317.08	62	22	22	28120	PREDICTED: proteasome subunit alpha type-7-1 [Apis mellifera]
495	gi|1032023839	305.76	36	22	22	61999	PREDICTED: myelin expression factor 2 isoform X2 [Apis mellifera]
522	gi|1032004253	318.3	56	22	22	39730	PREDICTED: alpha-tocopherol transfer protein isoform X1 [Apis mellifera]
562	gi|328790339	291.79	50	22	22	67105	PREDICTED: actin-interacting protein 1 isoform X1 [Apis mellifera]
601	gi|328780628	253.3	21	22	22	130800	PREDICTED: manganese-transporting ATPase 13A1 [Apis mellifera]
634	gi|66511128	242.05	36	22	22	99899	PREDICTED: N-alpha-acetyltransferase 15 NatA auxiliary subunit [Apis mellifera]
661	gi|571533329	211.8	36	22	22	99883	PREDICTED: eukaryotic translation initiation factor 4 gamma 2 isoform X1 [Apis mellifera]
666	gi|1031997517	258	25	22	22	122424	PREDICTED: exportin-1 [Apis mellifera]
718	gi|1032004041	286.48	35	22	22	112086	PREDICTED: hexamerin 110 isoform X1 [Apis mellifera]
723	gi|66505925	239.22	23	22	22	147680	PREDICTED: splicing factor 3B subunit 1 isoform X1 [Apis mellifera]
744	gi|328791734	264.02	29	22	22	88830	PREDICTED: LETM1 and EF-hand domain-containing protein anon-60Da mitochondrial [Apis mellifera]
746	gi|334724440	273.79	15	22	22	242014	filamin-like [Apis mellifera]
910	gi|1032022818	212.22	11	22	22	343732	PREDICTED: LOW QUALITY PROTEIN: uncharacterized protein LOC551566 [Apis mellifera]
160	gi|1031996131	328.5	81	21	21	17592	PREDICTED: eukaryotic translation initiation factor 5A [Apis mellifera]
218	gi|110749558	236.78	45	21	21	13694	PREDICTED: histone H2B [Apis mellifera]
280	gi|1032023842	341.42	53	21	21	39135	PREDICTED: probable isocitrate dehydrogenase [NAD] subunit alpha mitochondrial [Apis mellifera]
312	gi|110767298	286.58	56	21	21	18316	PREDICTED: 60S ribosomal protein L21 [Apis mellifera]
321	gi|571532679	324.02	58	21	21	44477	PREDICTED: eukaryotic translation initiation factor 3 subunit M [Apis mellifera]
358	gi|1032000377	314.64	82	21	21	30927	PREDICTED: proteasome subunit alpha type-1-like [Apis mellifera]
376	gi|295849286	322.77	72	21	21	24525	superoxide dismutase 2 mitochondrial [Apis mellifera]
389	gi|66512107	305.44	67	21	21	26085	PREDICTED: proteasome subunit beta type-1 [Apis mellifera]
407	gi|1032007040	287.75	30	21	21	69538	PREDICTED: insulin-like growth factor 2 mRNA-binding protein 1 isoform X1 [Apis mellifera]
411	gi|328790551	309.94	42	21	21	56609	PREDICTED: 4-aminobutyrate aminotransferase mitochondrial isoform X1 [Apis mellifera]
421	gi|571521756	307.14	41	21	21	35387	PREDICTED: succinyl-CoA ligase subunit alpha mitochondrial isoform X2 [Apis mellifera]
437	gi|571561998	336.54	57	21	21	33286	PREDICTED: alpha-soluble NSF attachment protein [Apis mellifera]
451	gi|66522335	303.09	58	21	21	36454	PREDICTED: 26S proteasome non-ATPase regulatory subunit 7 [Apis mellifera]
560	gi|328793467	334.96	29	21	21	102209	PREDICTED: golgin subfamily A member 2-like [Apis mellifera]
563	gi|328786150	310.46	29	21	21	125064	PREDICTED: heterogeneous nuclear ribonucleoprotein U-like protein 1 [Apis mellifera]
688	gi|328790151	269.69	28	23	21	121472	PREDICTED: importin-4-like [Apis mellifera]
802	gi|1032008721	258.63	15	22	21	215310	PREDICTED: unconventional myosin-Va [Apis mellifera]
869	gi|328783026	257.84	18	21	21	221484	PREDICTED: titin-like [Apis mellifera]
168	gi|66499585	278.98	41	20	20	21380	PREDICTED: 60S ribosomal protein L17 [Apis mellifera]
177	gi|1032010794	206.49	59	20	20	22520	PREDICTED: 40S ribosomal protein S9 [Apis mellifera]
183	gi|48095625	291.46	45	20	20	15343	PREDICTED: 40S ribosomal protein S24 [Apis mellifera]
198	gi|571573543	265.11	38	20	20	23583	PREDICTED: 60S ribosomal protein L19 [Apis mellifera]
209	gi|66562243	270.6	52	20	20	17210	PREDICTED: 40S ribosomal protein S13 [Apis mellifera]
228	gi|66558956	291.6	60	20	20	14807	PREDICTED: 60S ribosomal protein L23 [Apis mellifera]
240	gi|571515702	310.45	73	20	20	16832	PREDICTED: cofilin/actin-depolymerizing factor homolog [Apis mellifera]
248	gi|571575106	338.82	86	20	20	21830	PREDICTED: GTP-binding protein SAR1 [Apis mellifera]
299	gi|110771708	285.16	51	20	20	16027	PREDICTED: 40S ribosomal protein S23 [Apis mellifera]
314	gi|48138819	267.64	55	20	20	28084	PREDICTED: vesicle-associated membrane protein-associated protein B [Apis mellifera]
327	gi|66551478	329.51	43	20	20	57807	PREDICTED: coatomer subunit delta [Apis mellifera]
329	gi|66506786	314.66	69	20	20	36159	PREDICTED: malate dehydrogenase cytoplasmic [Apis mellifera]
349	gi|328778152	293.86	33	20	20	47011	PREDICTED: plasminogen activator inhibitor 1 RNA-binding protein-like isoform X1 [Apis mellifera]
429	gi|1032025849	294.17	41	20	20	49210	PREDICTED: eukaryotic peptide chain release factor subunit 1 [Apis mellifera]
433	gi|571558591	328.35	77	24	20	20422	PREDICTED: ADP-ribosylation factor 2 [Apis mellifera]
435	gi|66523683	280.59	43	20	20	60517	PREDICTED: aspartate--tRNA ligase cytoplasmic [Apis mellifera]
441	gi|328776350	304.7	28	20	20	88228	PREDICTED: translocation protein SEC63 homolog [Apis mellifera]
511	gi|1032021913	301.47	30	20	20	103288	PREDICTED: C-1-tetrahydrofolate synthase cytoplasmic isoform X1 [Apis mellifera]
550	gi|201023353	297.98	48	20	20	59669	esterase A2 [Apis mellifera]
551	gi|571566140	294.72	48	20	20	47386	PREDICTED: 26S proteasome non-ATPase regulatory subunit 11 [Apis mellifera]
574	gi|1031996051	290.83	68	20	20	30390	PREDICTED: phosphomannomutase [Apis mellifera]
594	gi|571542802	316.06	41	20	20	55929	PREDICTED: D-3-phosphoglycerate dehydrogenase [Apis mellifera]
606	gi|66519683	284.58	49	20	20	47977	PREDICTED: adenosylhomocysteinase [Apis mellifera]
613	gi|1032029674	258.4	26	20	20	96527	PREDICTED: V-type proton ATPase 116 kDa subunit a [Apis mellifera]
622	gi|571558139	253.08	25	20	20	128207	PREDICTED: LOW QUALITY PROTEIN: ubiquitin carboxyl-terminal hydrolase 7 [Apis mellifera]
635	gi|328785951	228.87	25	20	20	73404	PREDICTED: RNA-binding protein 34-like [Apis mellifera]
674	gi|1032001960	288.68	24	20	20	130148	PREDICTED: nodal modulator 3 [Apis mellifera]
685	gi|328778476	307.33	61	21	20	53173	PREDICTED: retinal dehydrogenase 1 [Apis mellifera]
690	gi|571558143	255.89	43	20	20	61232	PREDICTED: serine hydroxymethyltransferase cytosolic isoform X1 [Apis mellifera]
715	gi|571561608	259.78	24	20	20	125502	PREDICTED: regulator of nonsense transcripts 1 [Apis mellifera]
811	gi|1032015837	249.59	24	20	20	167379	PREDICTED: host cell factor 1 isoform X1 [Apis mellifera]
859	gi|1031999271	222.73	23	20	20	152135	PREDICTED: transport and Golgi organization protein 1 [Apis mellifera]
1061	gi|1031996062	216.75	5	20	20	603065	PREDICTED: protein purity of essence isoform X5 [Apis mellifera]
134	gi|571578024	281.63	62	19	19	17918	PREDICTED: 60S ribosomal protein L12 [Apis mellifera]
148	gi|110758129	321.99	32	19	19	38483	PREDICTED: RNA-binding protein squid isoform X1 [Apis mellifera]
154	gi|66551967	215.82	46	19	19	25303	PREDICTED: 60S ribosomal protein L13 [Apis mellifera]
190	gi|571511904	266.08	47	19	19	21680	PREDICTED: 60S ribosomal protein L18 [Apis mellifera]
195	gi|48140499	251.19	49	19	19	17342	PREDICTED: 40S ribosomal protein S19-like [Apis mellifera]
202	gi|110756571	234.1	57	19	19	16878	PREDICTED: 40S ribosomal protein S16 [Apis mellifera]
295	gi|571571560	305.65	65	37	19	15328	PREDICTED: histone H3.3 [Apis mellifera]
296	gi|328791749	286.08	43	19	19	23590	PREDICTED: histone H1-like [Apis mellifera]
303	gi|283837917	322.51	46	19	19	51464	suppressor of variegation 3-9 isoform 2 [Apis mellifera]
344	gi|66549799	218.66	41	19	19	26606	PREDICTED: 60S ribosomal protein L23a [Apis mellifera]
362	gi|1031996280	263.88	49	20	19	15757	PREDICTED: 60S ribosomal protein L28 [Apis mellifera]
380	gi|1032008338	351.56	65	19	19	44597	PREDICTED: obg-like ATPase 1 [Apis mellifera]
393	gi|571511433	305.31	54	19	19	27781	PREDICTED: ATP synthase subunit b mitochondrial [Apis mellifera]
394	gi|66556287	297	56	19	19	26133	PREDICTED: V-type proton ATPase subunit E [Apis mellifera]
416	gi|48097144	345.89	65	19	19	21301	PREDICTED: probable signal peptidase complex subunit 2 [Apis mellifera]
460	gi|328777671	323.58	61	19	19	37661	PREDICTED: inorganic pyrophosphatase [Apis mellifera]
469	gi|571527600	293.23	51	19	19	39109	PREDICTED: dnaJ protein homolog 1 [Apis mellifera]
472	gi|571547469	263.84	56	19	19	39322	PREDICTED: heterogeneous nuclear ribonucleoprotein A1 A2/B1 homolog isoform X1 [Apis mellifera]
518	gi|1032011876	303.23	34	19	19	100347	PREDICTED: protein transport protein Sec24B [Apis mellifera]
614	gi|571576013	263.82	24	19	19	119181	PREDICTED: eukaryotic translation initiation factor 5B isoform X1 [Apis mellifera]
617	gi|1032019000	250.86	21	19	19	144968	PREDICTED: nidogen-2 [Apis mellifera]
641	gi|328782568	287.36	44	19	19	65716	PREDICTED: serine/threonine-protein phosphatase 2A 65 kDa regulatory subunit A alpha isoform isoform X2 [Apis mellifera]
679	gi|48097576	270.23	33	19	19	93876	PREDICTED: nuclear pore complex protein Nup93-like [Apis mellifera]
735	gi|66547365	258.56	44	19	19	43640	PREDICTED: 26S proteasome non-ATPase regulatory subunit 13 [Apis mellifera]
743	gi|1032019912	272.09	16	20	19	226588	PREDICTED: protein lap4 [Apis mellifera]
880	gi|571543214	210.24	24	19	19	137959	PREDICTED: sister chromatid cohesion protein PDS5 homolog B isoform X3 [Apis mellifera]
900	gi|1031994959	268.58	22	19	19	110594	PREDICTED: glutamyl aminopeptidase isoform X1 [Apis mellifera]
11	gi|48095525	525.47	83	89	18	50175	PREDICTED: tubulin beta-1 chain [Apis mellifera]
238	gi|1032021034	321.98	39	18	18	66344	PREDICTED: LOW QUALITY PROTEIN: adipocyte plasma membrane-associated protein [Apis mellifera]
335	gi|66508940	315.33	60	18	18	29907	PREDICTED: complement component 1 Q subcomponent-binding protein mitochondrial [Apis mellifera]
377	gi|110750754	296.31	77	19	18	22560	PREDICTED: protein lethal(2)essential for life-like [Apis mellifera]
390	gi|571569016	207.34	54	18	18	21124	PREDICTED: 40S ribosomal protein S18 [Apis mellifera]
396	gi|328785112	300.85	55	18	18	30057	PREDICTED: proteasome subunit beta type-4 [Apis mellifera]
402	gi|1032022425	283.93	67	18	18	26718	PREDICTED: proteasome subunit alpha type-5 [Apis mellifera]
434	gi|328782334	332.05	40	18	18	67971	PREDICTED: ras GTPase-activating protein-binding protein 2 [Apis mellifera]
439	gi|571501685	264.17	54	19	18	40672	PREDICTED: transaldolase [Apis mellifera]
442	gi|1032005511	282.98	48	21	18	45763	PREDICTED: 26S protease regulatory subunit 8 [Apis mellifera]
459	gi|571551769	262.9	39	18	18	34817	PREDICTED: cytochrome c1 heme protein mitochondrial isoform X2 [Apis mellifera]
470	gi|1032011933	308.46	31	20	18	94505	PREDICTED: LOW QUALITY PROTEIN: probable tRNA (guanine(26)-N(2))-dimethyltransferase [Apis mellifera]
483	gi|1032003052	270.38	38	19	18	41620	PREDICTED: tumor protein D53 homolog [Apis mellifera]
530	gi|66509800	287.19	32	18	18	89185	PREDICTED: probable glutamine--tRNA ligase [Apis mellifera]
559	gi|328779076	277.8	28	18	18	85797	PREDICTED: MICOS complex subunit Mic60 isoform X7 [Apis mellifera]
681	gi|66550870	252.77	27	18	18	98814	PREDICTED: cytoplasmic aconitate hydratase-like [Apis mellifera]
691	gi|1032028423	255.35	34	18	18	76917	PREDICTED: beta-glucuronidase [Apis mellifera]
693	gi|66534871	244.04	25	18	18	94116	PREDICTED: general vesicular transport factor p115 [Apis mellifera]
696	gi|110757574	256.71	28	18	18	84989	PREDICTED: cysteine--tRNA ligase cytoplasmic [Apis mellifera]
711	gi|110755833	261.24	42	18	18	57387	PREDICTED: eukaryotic translation initiation factor 4B [Apis mellifera]
785	gi|1031999597	242.01	22	18	18	123334	PREDICTED: flocculation protein FLO11 isoform X1 [Apis mellifera]
796	gi|328776272	256.75	41	18	18	51530	PREDICTED: sulfide:quinone oxidoreductase mitochondrial [Apis mellifera]
800	gi|1032011375	241.45	36	18	18	53279	PREDICTED: uncharacterized protein LOC552836 [Apis mellifera]
843	gi|66523051	242.07	43	18	18	56042	PREDICTED: probable methylmalonate-semialdehyde dehydrogenase [acylating] mitochondrial isoform X1 [Apis mellifera]
861	gi|571550032	225.38	25	18	18	113560	PREDICTED: lysosomal alpha-glucosidase-like [Apis mellifera]
871	gi|66553024	239.88	20	18	18	135290	PREDICTED: splicing factor 3B subunit 3 [Apis mellifera]
15	gi|571565217	392.44	61	76	17	50521	PREDICTED: elongation factor 1-alpha isoform X1 [Apis mellifera]
208	gi|66500885	228.56	49	17	17	23363	PREDICTED: 60S ribosomal protein L13a [Apis mellifera]
232	gi|66547447	259.42	66	18	17	11403	PREDICTED: 10 kDa heat shock protein mitochondrial [Apis mellifera]
397	gi|571503596	310.38	38	18	17	44084	PREDICTED: dnaJ homolog subfamily C member 22 [Apis mellifera]
430	gi|110750764	352.76	65	17	17	27698	PREDICTED: protein lethal(2)essential for life-like [Apis mellifera]
465	gi|571500181	256.59	39	17	17	52411	PREDICTED: bleomycin hydrolase isoform X2 [Apis mellifera]
496	gi|66526470	308.32	61	17	17	35379	PREDICTED: electron transfer flavoprotein subunit alpha mitochondrial [Apis mellifera]
504	gi|1032002181	314.82	53	20	17	51448	PREDICTED: probable hydroxyacid-oxoacid transhydrogenase mitochondrial [Apis mellifera]
519	gi|66534191	302.25	54	17	17	48175	PREDICTED: probable histone-binding protein Caf1 isoform X2 [Apis mellifera]
521	gi|328775950	330.23	42	17	17	42467	PREDICTED: transcriptional activator protein Pur-beta isoform X6 [Apis mellifera]
532	gi|1031998594	233.66	38	17	17	51529	PREDICTED: FK506-binding protein 59 isoform X1 [Apis mellifera]
571	gi|328788384	258.51	30	17	17	55648	PREDICTED: dihydrolipoyllysine-residue succinyltransferase component of 2-oxoglutarate dehydrogenase complex mitochondrial-like isoform X1 [Apis mellifera]
581	gi|66499731	283.95	59	17	17	46859	PREDICTED: actin-related protein 3 [Apis mellifera]
583	gi|571559875	291.23	49	17	17	52682	PREDICTED: NADH dehydrogenase [ubiquinone] flavoprotein 1 mitochondrial [Apis mellifera]
585	gi|48142864	309.37	33	17	17	65986	PREDICTED: eukaryotic peptide chain release factor GTP-binding subunit ERF3A [Apis mellifera]
602	gi|48106137	293.61	49	17	17	50079	PREDICTED: ruvB-like 1 [Apis mellifera]
615	gi|335057529	255.81	42	17	17	47617	26S proteasome non-ATPase regulatory subunit 1-like [Apis mellifera]
657	gi|48128110	286.87	71	17	17	25801	PREDICTED: proteasome subunit alpha type-2 [Apis mellifera]
662	gi|1032008493	272.66	26	18	17	110384	PREDICTED: 116 kDa U5 small nuclear ribonucleoprotein component [Apis mellifera]
665	gi|1032001918	298.79	25	17	17	87824	PREDICTED: uncharacterized protein LOC724838 [Apis mellifera]
668	gi|1032002543	286.23	28	17	17	43312	PREDICTED: translocating chain-associated membrane protein 1-like 1 [Apis mellifera]
725	gi|328793605	275.05	57	17	17	41822	PREDICTED: farnesyl pyrophosphate synthase-like [Apis mellifera]
850	gi|1032012779	235.65	21	17	17	126273	PREDICTED: exportin-7 isoform X2 [Apis mellifera]
911	gi|571550203	266.68	39	17	17	50939	PREDICTED: eukaryotic translation initiation factor 5 [Apis mellifera]
922	gi|1032002828	216.63	16	17	17	183063	PREDICTED: protein MON2 homolog isoform X1 [Apis mellifera]
958	gi|571516079	273.68	38	17	17	71727	PREDICTED: protein sly1 homolog [Apis mellifera]
988	gi|1032024395	259.27	28	17	17	77001	PREDICTED: peroxisomal acyl-coenzyme A oxidase 3-like [Apis mellifera]
1027	gi|1032018912	250.01	14	17	17	200277	PREDICTED: lysosomal alpha-mannosidase-like [Apis mellifera]
1063	gi|1032017712	222	18	17	17	158975	PREDICTED: clustered mitochondria protein homolog isoform X2 [Apis mellifera]
1090	gi|1032029939	235.96	28	17	17	88395	PREDICTED: putative ATP-dependent RNA helicase DHX30 [Apis mellifera]
30	gi|297591985	491.79	84	91	16	41806	actin related protein 1 [Apis mellifera]
161	gi|48130977	209.53	53	16	16	21022	PREDICTED: 60S ribosomal protein L18a [Apis mellifera]
261	gi|328788587	264.96	67	16	16	14762	PREDICTED: 40S ribosomal protein S15Aa [Apis mellifera]
278	gi|571576016	270.48	52	16	16	16740	PREDICTED: 60S ribosomal protein L27a [Apis mellifera]
292	gi|1032012443	351.78	52	16	16	52793	PREDICTED: LOW QUALITY PROTEIN: 4-hydroxybutyrate coenzyme A transferase-like [Apis mellifera]
328	gi|571574994	217.91	43	16	16	17361	PREDICTED: 60S ribosomal protein L26 [Apis mellifera]
371	gi|571565086	297.88	69	16	16	16811	PREDICTED: calmodulin [Apis mellifera]
386	gi|1032002263	279.33	19	16	16	110943	PREDICTED: tetratricopeptide repeat protein 27-like isoform X2 [Apis mellifera]
395	gi|66509032	285.68	44	19	16	49234	PREDICTED: 26S protease regulatory subunit 4 [Apis mellifera]
406	gi|571523743	282.59	21	16	16	100100	PREDICTED: prosaposin isoform X1 [Apis mellifera]
468	gi|66509916	306.84	39	16	16	57414	PREDICTED: serine--tRNA ligase cytoplasmic [Apis mellifera]
493	gi|335892839	296.86	50	16	16	38821	eukaryotic translation initiation factor 3 subunit H [Apis mellifera]
508	gi|1032002541	298.31	25	16	16	83838	PREDICTED: LOW QUALITY PROTEIN: ATP-dependent 6-phosphofructokinase [Apis mellifera]
509	gi|66517659	278.59	68	16	16	32128	PREDICTED: glyoxalase domain-containing protein 4 [Apis mellifera]
526	gi|335892852	262.87	29	16	16	58330	putative fatty acyl-CoA reductase CG8306-like [Apis mellifera]
538	gi|1032005880	238.07	37	16	16	50560	PREDICTED: dihydrolipoyllysine-residue acetyltransferase component of pyruvate dehydrogenase complex mitochondrial [Apis mellifera]
547	gi|571577775	253.06	34	16	16	56940	PREDICTED: probable 26S proteasome non-ATPase regulatory subunit 3 [Apis mellifera]
548	gi|66521713	250.13	29	16	16	84373	PREDICTED: glycine--tRNA ligase [Apis mellifera]
554	gi|1032006487	277.36	36	16	16	56559	PREDICTED: annexin B9-like isoform X1 [Apis mellifera]
568	gi|66522082	249.54	31	16	16	78753	PREDICTED: GMP synthase [glutamine-hydrolyzing] [Apis mellifera]
569	gi|571571008	295.64	65	17	16	37370	PREDICTED: guanine nucleotide-binding protein G(I)/G(S)/G(T) subunit beta-1 [Apis mellifera]
580	gi|571514456	245.91	32	16	16	33487	PREDICTED: RNA-binding protein squid-like [Apis mellifera]
605	gi|327315378	289.48	47	16	16	46233	regulator of chromosome condensation [Apis mellifera]
626	gi|328787996	259.92	32	16	16	69310	PREDICTED: signal recognition particle receptor subunit alpha homolog [Apis mellifera]
687	gi|571573940	223.05	51	16	16	43145	PREDICTED: interleukin enhancer-binding factor 2 homolog isoform X1 [Apis mellifera]
707	gi|571573218	295.92	44	16	16	53728	PREDICTED: hexokinase type 2 isoform X1 [Apis mellifera]
777	gi|66526670	250.96	49	16	16	52564	PREDICTED: methionine aminopeptidase 2 [Apis mellifera]
793	gi|1032000831	259.19	21	16	16	134108	PREDICTED: nuclear pore complex protein Nup155 isoform X1 [Apis mellifera]
890	gi|66549073	224.8	67	16	16	26264	PREDICTED: 6-phosphogluconolactonase [Apis mellifera]
959	gi|1032011573	220.32	18	16	16	121812	PREDICTED: uncharacterized protein LOC409665 isoform X1 [Apis mellifera]
369	gi|295849268	254.47	86	15	15	15634	superoxide dismutase 1 [Apis mellifera]
404	gi|48095960	233.98	72	15	15	17620	PREDICTED: cytochrome c oxidase subunit 5A mitochondrial [Apis mellifera]
431	gi|295842220	288.8	60	15	15	27168	thioredoxin peroxidase 3 isoform 1 [Apis mellifera]
444	gi|66556661	303.35	61	16	15	28514	PREDICTED: adenylate kinase [Apis mellifera]
462	gi|571521798	275.93	49	15	15	40387	PREDICTED: 2-acylglycerol O-acyltransferase 1-like [Apis mellifera]
474	gi|295842193	277.6	70	15	15	11910	cytochrome c [Apis mellifera]
500	gi|328792666	275.27	61	15	15	24860	PREDICTED: eukaryotic translation initiation factor 3 subunit K [Apis mellifera]
512	gi|1032007735	268.83	58	15	15	25090	PREDICTED: proteasome subunit beta type-6 [Apis mellifera]
543	gi|110750766	235.08	70	16	15	23002	PREDICTED: protein lethal(2)essential for life-like [Apis mellifera]
549	gi|571578355	256.67	38	15	15	50233	PREDICTED: 26S proteasome non-ATPase regulatory subunit 12 [Apis mellifera]
564	gi|1032019632	255.98	34	15	15	67578	PREDICTED: phenylalanine--tRNA ligase beta subunit isoform X1 [Apis mellifera]
599	gi|48094341	276.03	70	15	15	20826	PREDICTED: myophilin [Apis mellifera]
608	gi|571541990	261.7	38	15	15	46233	PREDICTED: NADH dehydrogenase [ubiquinone] 1 alpha subcomplex subunit 9 mitochondrial [Apis mellifera]
632	gi|571501722	248.37	34	15	15	74332	PREDICTED: apoptosis-inducing factor 1 mitochondrial [Apis mellifera]
646	gi|66519875	273.41	51	15	15	34094	PREDICTED: clavesin-2 [Apis mellifera]
664	gi|66557640	271.94	56	15	15	31549	PREDICTED: phosphatidylinositol transfer protein alpha isoform [Apis mellifera]
678	gi|66525458	264.06	75	15	15	19097	PREDICTED: myophilin [Apis mellifera]
731	gi|1032001166	262.25	25	15	15	91827	PREDICTED: inner nuclear membrane protein Man1 [Apis mellifera]
754	gi|110763770	315.48	32	15	15	55051	PREDICTED: signal recognition particle 54 kDa protein [Apis mellifera]
758	gi|328792810	215.02	20	15	15	157855	PREDICTED: SEC23-interacting protein-like isoform X1 [Apis mellifera]
759	gi|1032024131	204.95	24	15	15	90949	PREDICTED: alpha alpha-trehalose-phosphate synthase [UDP-forming] [Apis mellifera]
772	gi|571575499	204	29	15	15	68855	PREDICTED: ATPase family AAA domain-containing protein 3 [Apis mellifera]
786	gi|110751418	243.87	26	15	15	68674	PREDICTED: histidine--tRNA ligase cytoplasmic isoform X1 [Apis mellifera]
790	gi|571554540	218.43	36	15	15	47314	PREDICTED: isovaleryl-CoA dehydrogenase mitochondrial [Apis mellifera]
797	gi|328790127	255.85	32	15	15	65760	PREDICTED: ran GTPase-activating protein 1 isoform X1 [Apis mellifera]
804	gi|571506170	268.94	36	15	15	73122	PREDICTED: carnitine O-palmitoyltransferase 2 mitochondrial-like partial [Apis mellifera]
812	gi|1032001149	191.43	18	16	15	126386	PREDICTED: FACT complex subunit spt16 isoform X2 [Apis mellifera]
815	gi|571553121	201.8	16	15	15	133962	PREDICTED: uncharacterized protein LOC412607 isoform X1 [Apis mellifera]
817	gi|328788813	291.32	50	15	15	56457	PREDICTED: ubiquitin carboxyl-terminal hydrolase 14 [Apis mellifera]
824	gi|328788766	259.62	29	15	15	87190	PREDICTED: putative pyridoxal-dependent decarboxylase domain-containing protein 2 isoform X1 [Apis mellifera]
860	gi|328783809	264.22	30	15	15	50585	PREDICTED: TAR DNA-binding protein 43 isoform X1 [Apis mellifera]
870	gi|328791253	227.48	21	15	15	104840	PREDICTED: serrate RNA effector molecule homolog isoform X1 [Apis mellifera]
899	gi|1032003533	242.65	8	15	15	319246	PREDICTED: filamin-A [Apis mellifera]
921	gi|1032023775	220.58	15	15	15	156566	PREDICTED: la-related protein 1B isoform X1 [Apis mellifera]
1020	gi|571557549	222.36	21	15	15	125482	PREDICTED: lethal(2) giant larvae protein homolog 1 isoform X4 [Apis mellifera]
1065	gi|571528479	225.41	24	15	15	86414	PREDICTED: polyribonucleotide nucleotidyltransferase 1 mitochondrial [Apis mellifera]
1097	gi|1032007941	214.93	21	15	15	116236	PREDICTED: integrin alpha-PS1 isoform X4 [Apis mellifera]
1195	gi|328788437	159.12	11	15	15	213123	PREDICTED: proteasome activator complex subunit 4A-like [Apis mellifera]
361	gi|66554156	254.29	35	14	14	32827	PREDICTED: ATP synthase subunit gamma mitochondrial [Apis mellifera]
466	gi|1032028192	276.78	42	14	14	41283	PREDICTED: dnaJ homolog subfamily B member 11 [Apis mellifera]
528	gi|1032028210	250.94	46	14	14	37468	PREDICTED: eukaryotic translation initiation factor 2 subunit 1 [Apis mellifera]
540	gi|48098249	259.05	49	14	14	29891	PREDICTED: chloride intracellular channel exc-4 [Apis mellifera]
542	gi|66519842	245.06	38	14	14	30306	PREDICTED: proteasome subunit beta type-7 [Apis mellifera]
561	gi|328791543	278.78	61	14	14	30383	PREDICTED: macro domain-containing protein CT2219-like isoform X1 [Apis mellifera]
566	gi|48097366	234.12	53	14	14	24644	PREDICTED: GTP-binding nuclear protein Ran [Apis mellifera]
572	gi|571560348	311.11	44	14	14	50589	PREDICTED: FAS-associated factor 2 [Apis mellifera]
576	gi|571548220	272.16	84	14	14	12388	PREDICTED: protein translation factor SUI1 homolog [Apis mellifera]
587	gi|66501172	269.03	57	14	14	23686	PREDICTED: ras-related protein Rab-2 [Apis mellifera]
591	gi|328779079	258.45	45	14	14	38134	PREDICTED: fumarylacetoacetate hydrolase domain-containing protein 2A isoform X1 [Apis mellifera]
600	gi|571545919	275.24	61	19	14	20464	PREDICTED: muscle-specific protein 20 [Apis mellifera]
620	gi|571508698	246.89	46	14	14	44487	PREDICTED: 26S protease regulatory subunit 10B [Apis mellifera]
627	gi|571505416	246.07	59	14	14	36627	PREDICTED: eukaryotic translation initiation factor 3 subunit I isoform X2 [Apis mellifera]
648	gi|571547498	276.06	47	14	14	39699	PREDICTED: glycerol-3-phosphate dehydrogenase [NAD(+)] cytoplasmic-like [Apis mellifera]
659	gi|571569626	270.63	34	19	14	67865	PREDICTED: ATP-dependent RNA helicase dbp2-like [Apis mellifera]
667	gi|328791276	258.04	29	14	14	55636	PREDICTED: casein kinase II subunit alpha isoform X1 [Apis mellifera]
680	gi|48095068	247.06	35	15	14	70760	PREDICTED: plastin-2 isoform X2 [Apis mellifera]
683	gi|66504360	241.43	50	14	14	22635	PREDICTED: ATP synthase subunit O mitochondrial [Apis mellifera]
720	gi|110759433	226.4	34	14	14	46928	PREDICTED: la protein homolog [Apis mellifera]
740	gi|48096769	233.64	41	14	14	27956	PREDICTED: proteasome subunit alpha type-3 [Apis mellifera]
741	gi|1032013098	243.91	43	14	14	38864	PREDICTED: insulin-like growth factor-binding protein complex acid labile subunit [Apis mellifera]
745	gi|66557634	262.15	38	14	14	44609	PREDICTED: short-chain specific acyl-CoA dehydrogenase mitochondrial [Apis mellifera]
749	gi|48141273	261.46	36	14	14	50873	PREDICTED: hydroxymethylglutaryl-CoA synthase 1 [Apis mellifera]
755	gi|66518451	200	44	14	14	38098	PREDICTED: nuclear migration protein nudC [Apis mellifera]
779	gi|571577744	231.92	42	14	14	36054	PREDICTED: eukaryotic translation initiation factor 2 subunit 2 isoform X2 [Apis mellifera]
840	gi|1032021097	228.72	14	14	14	147389	PREDICTED: dystroglycan isoform X1 [Apis mellifera]
858	gi|571539848	271.47	21	14	14	113906	PREDICTED: aminopeptidase Ey isoform X1 [Apis mellifera]
913	gi|571568418	210.75	32	14	14	59058	PREDICTED: probable cytochrome P450 6a14 isoform X1 [Apis mellifera]
916	gi|110756594	222.14	30	14	14	65292	PREDICTED: eukaryotic translation initiation factor 2A [Apis mellifera]
932	gi|1031999023	225.41	26	14	14	76635	PREDICTED: protein Skeletor isoforms B/C isoform X2 [Apis mellifera]
1044	gi|1032025623	211.86	31	14	14	63774	PREDICTED: bifunctional coenzyme A synthase [Apis mellifera]
1087	gi|1032012727	222.88	62	14	14	25352	PREDICTED: glutaredoxin 3 [Apis mellifera]
1200	gi|571532438	189.49	28	14	14	96715	PREDICTED: ubiquitin-protein ligase E3A isoform X1 [Apis mellifera]
1321	gi|328784193	167.02	11	14	14	195339	PREDICTED: DNA-directed RNA polymerase I subunit RPA1 [Apis mellifera]
3	gi|571530983	523.18	75	139	13	50338	PREDICTED: elongation factor 1-alpha isoform X1 [Apis mellifera]
119	gi|1032004004	448.12	72	73	13	52860	PREDICTED: major royal jelly protein 4 isoform X1 [Apis mellifera]
214	gi|571579019	236.07	34	21	13	14976	PREDICTED: glucose dehydrogenase [FAD quinone]-like [Apis mellifera]
378	gi|48128966	272.73	45	13	13	35109	PREDICTED: NADH-cytochrome b5 reductase 2 isoform X1 [Apis mellifera]
383	gi|1032000781	232.51	53	13	13	22684	PREDICTED: nascent polypeptide-associated complex subunit alpha isoform X2 [Apis mellifera]
385	gi|295842195	235.84	61	13	13	19157	glutathione peroxidase-like 1 [Apis mellifera]
398	gi|1032021329	191.03	38	13	13	13436	PREDICTED: 40S ribosomal protein S25 [Apis mellifera]
498	gi|1032016369	208.21	51	13	13	22845	PREDICTED: 60S ribosomal protein L11 [Apis mellifera]
513	gi|1032020142	295.43	50	13	13	30804	PREDICTED: ribonuclease Oy partial [Apis mellifera]
517	gi|110756630	272.57	45	13	13	34306	PREDICTED: protein SEC13 homolog [Apis mellifera]
520	gi|1031999868	240.73	72	13	13	17493	PREDICTED: proteasome subunit alpha type-6-like [Apis mellifera]
537	gi|328776512	251.1	35	13	13	32232	PREDICTED: mitochondrial 2-oxoglutarate/malate carrier protein-like [Apis mellifera]
555	gi|1032024195	258.65	52	14	13	24114	PREDICTED: UMP-CMP kinase isoform X1 [Apis mellifera]
573	gi|66520256	229.01	55	13	13	27581	PREDICTED: electron transfer flavoprotein subunit beta [Apis mellifera]
586	gi|571573584	261.02	18	13	13	93714	PREDICTED: uncharacterized protein LOC551958 [Apis mellifera]
611	gi|48124643	276.35	34	13	13	40464	PREDICTED: alcohol dehydrogenase class-3 [Apis mellifera]
637	gi|328787740	203.07	32	13	13	12536	PREDICTED: 60S ribosomal protein L44 [Apis mellifera]
638	gi|110777801	249.01	66	13	13	23236	PREDICTED: ras-related protein Rab-7a [Apis mellifera]
649	gi|571548223	266.04	30	13	13	71355	PREDICTED: la-related protein 4 isoform X1 [Apis mellifera]
656	gi|328793120	252.47	33	13	13	52168	PREDICTED: CAAX prenyl protease 1 homolog isoform X1 [Apis mellifera]
669	gi|48096310	235.49	40	13	13	40996	PREDICTED: actin-related protein 2/3 complex subunit 1A [Apis mellifera]
670	gi|48101013	233.2	41	13	13	29037	PREDICTED: probable dolichol-phosphate mannosyltransferase [Apis mellifera]
677	gi|571501059	284.57	33	13	13	57360	PREDICTED: importin subunit alpha-3 [Apis mellifera]
710	gi|66506411	221.3	21	13	13	94005	PREDICTED: uncharacterized protein LOC552428 [Apis mellifera]
716	gi|328778513	198.89	33	13	13	49223	PREDICTED: NADH dehydrogenase [ubiquinone] 1 alpha subcomplex subunit 10 mitochondrial [Apis mellifera]
717	gi|571503771	214.62	27	13	13	49699	PREDICTED: vacuolar protein sorting-associated protein 4B isoform X1 [Apis mellifera]
734	gi|571529541	228.83	22	14	13	90979	PREDICTED: extended synaptotagmin-1 isoform X1 [Apis mellifera]
774	gi|66517761	262.06	42	13	13	43868	PREDICTED: cAMP-dependent protein kinase type II regulatory subunit isoform X1 [Apis mellifera]
778	gi|571527843	266.42	44	13	13	46704	PREDICTED: tryptophan--tRNA ligase cytoplasmic [Apis mellifera]
791	gi|110756961	256.88	28	13	13	69349	PREDICTED: glucose dehydrogenase [FAD quinone] isoform X1 [Apis mellifera]
798	gi|571564565	241.12	45	13	13	42916	PREDICTED: putative cystathionine gamma-lyase 2 isoform X1 [Apis mellifera]
816	gi|66511475	217.61	22	13	13	104956	PREDICTED: AP-2 complex subunit alpha [Apis mellifera]
852	gi|328780766	264.29	31	13	13	61200	PREDICTED: apoptosis inhibitor 5 [Apis mellifera]
892	gi|571564978	221.12	45	13	13	50577	PREDICTED: COP9 signalosome complex subunit 4 isoform X1 [Apis mellifera]
903	gi|571575626	203.47	36	13	13	51415	PREDICTED: ruvB-like 2 [Apis mellifera]
1048	gi|48133028	226.21	22	13	13	73587	PREDICTED: nuclear protein localization protein 4 homolog [Apis mellifera]
1062	gi|571538207	231.61	22	13	13	93425	PREDICTED: oxysterol-binding protein 1 isoform X1 [Apis mellifera]
1070	gi|328785078	190.97	26	13	13	56116	PREDICTED: glycylpeptide N-tetradecanoyltransferase 1 [Apis mellifera]
1144	gi|66500639	186.77	35	13	13	62182	PREDICTED: PC4 and SFRS1-interacting protein [Apis mellifera]
1187	gi|571575322	233.81	37	13	13	68640	PREDICTED: PTS-dependent dihydroxyacetone kinase dihydroxyacetone-binding subunit DhaK-like [Apis mellifera]
1201	gi|1032007807	175.61	18	13	13	115355	PREDICTED: insulin-degrading enzyme isoform X1 [Apis mellifera]
1227	gi|328789099	181.35	22	14	13	100306	PREDICTED: dynamin isoform X1 [Apis mellifera]
1277	gi|328781964	236.48	13	13	13	198099	PREDICTED: myosin-IIIb isoform X3 [Apis mellifera]
1309	gi|1032005756	159.81	12	13	13	200947	PREDICTED: nuclear pore complex protein Nup98-Nup96 isoform X1 [Apis mellifera]
1392	gi|110761280	180.7	19	13	13	105109	PREDICTED: pre-mRNA-processing factor 6 [Apis mellifera]
262	gi|328788607	205.68	39	12	12	16073	PREDICTED: 60S ribosomal protein L27 [Apis mellifera]
476	gi|1032005228	305.59	39	12	12	45019	PREDICTED: selenide water dikinase [Apis mellifera]
481	gi|571528252	235.44	78	14	12	23108	PREDICTED: ras-related protein Rab-1A [Apis mellifera]
516	gi|571544763	245.92	76	12	12	10025	PREDICTED: putative acyl-CoA-binding protein [Apis mellifera]
597	gi|328782283	235.3	33	12	12	37874	PREDICTED: tumor suppressor candidate 3 [Apis mellifera]
636	gi|1031996480	276.2	29	12	12	52915	PREDICTED: ectonucleoside triphosphate diphosphohydrolase 5 [Apis mellifera]
639	gi|1032029394	253.84	40	12	12	46798	PREDICTED: beta-hexosaminidase subunit beta-like isoform X2 [Apis mellifera]
655	gi|328790105	255.85	16	15	12	75659	PREDICTED: lipase maturation factor 2-like [Apis mellifera]
695	gi|571575472	239.88	38	12	12	28023	PREDICTED: nuclease-sensitive element-binding protein 1 isoform X3 [Apis mellifera]
702	gi|66564402	259.39	59	12	12	25922	PREDICTED: calcyclin-binding protein [Apis mellifera]
712	gi|110760457	229.78	23	13	12	78660	PREDICTED: putative ATP-dependent RNA helicase Pl10 [Apis mellifera]
719	gi|66513776	238.62	32	13	12	71680	PREDICTED: ATP-binding cassette sub-family F member 1 [Apis mellifera]
721	gi|328778710	244.25	51	12	12	43430	PREDICTED: beta-ureidopropionase [Apis mellifera]
726	gi|118150510	265.04	68	12	12	19544	globin 1 [Apis mellifera]
728	gi|1032006911	210.89	19	12	12	94716	PREDICTED: LOW QUALITY PROTEIN: AP-1 complex subunit gamma-1 [Apis mellifera]
733	gi|328783479	244.43	38	12	12	44897	PREDICTED: 3-hydroxyisobutyryl-CoA hydrolase mitochondrial isoform X2 [Apis mellifera]
736	gi|472235289	229.4	31	12	12	62739	2-hydroxyacyl-CoA lyase 1-like [Apis mellifera]
738	gi|571577643	248.18	49	12	12	24803	PREDICTED: eukaryotic translation initiation factor 4E-1A [Apis mellifera]
756	gi|1032013732	252.18	31	12	12	55952	PREDICTED: NADH-ubiquinone oxidoreductase 49 kDa subunit isoform X1 [Apis mellifera]
757	gi|328787761	226.13	45	12	12	31653	PREDICTED: proteasome subunit beta type-5-like [Apis mellifera]
765	gi|66524108	235.32	47	12	12	31652	PREDICTED: thioredoxin-like protein 1 [Apis mellifera]
787	gi|328786929	256.41	42	12	12	37440	PREDICTED: epidermal retinol dehydrogenase 2 isoform X1 [Apis mellifera]
788	gi|1032022355	221.31	27	12	12	60840	PREDICTED: fatty-acid amide hydrolase 2-A-like [Apis mellifera]
789	gi|110756605	217.82	44	12	12	36281	PREDICTED: zinc finger protein-like 1 [Apis mellifera]
792	gi|328783051	217.04	31	12	12	50632	PREDICTED: putative ATP-dependent RNA helicase me31b [Apis mellifera]
806	gi|1031998047	230.8	61	12	12	23869	PREDICTED: ras-like GTP-binding protein Rho1 isoform X1 [Apis mellifera]
818	gi|110764909	244.39	51	12	12	29129	PREDICTED: proliferating cell nuclear antigen [Apis mellifera]
819	gi|1032001024	210.3	28	12	12	63925	PREDICTED: hrp65 protein-like isoform X2 [Apis mellifera]
845	gi|66499314	239.02	66	12	12	35757	PREDICTED: ubiquitin carboxyl-terminal hydrolase isozyme L5 [Apis mellifera]
872	gi|48097928	228.72	28	12	12	58568	PREDICTED: UBX domain-containing protein 4 [Apis mellifera]
876	gi|571558073	242.45	76	12	12	13929	PREDICTED: NHP2-like protein 1 [Apis mellifera]
881	gi|571568018	214.25	29	12	12	46522	PREDICTED: uncharacterized protein LOC408421 isoform X1 [Apis mellifera]
882	gi|1032004272	193.96	44	12	12	44337	PREDICTED: ubiquitin-like modifier-activating enzyme 5 isoform X1 [Apis mellifera]
883	gi|1032023891	227.93	38	12	12	58484	PREDICTED: ubiquilin-1 [Apis mellifera]
895	gi|571578492	218.93	33	12	12	45267	PREDICTED: mannose-6-phosphate isomerase [Apis mellifera]
901	gi|328784604	202.52	26	12	12	74161	PREDICTED: SUMO-activating enzyme subunit 2 isoform X2 [Apis mellifera]
938	gi|1032012058	245.53	26	12	12	69476	PREDICTED: fragile X mental retardation syndrome-related protein 1 isoform X1 [Apis mellifera]
948	gi|58585184	236.19	59	12	12	27192	short-chain dehydrogenase/reductase [Apis mellifera]
971	gi|571539322	172.62	40	12	12	50580	PREDICTED: integrin-linked protein kinase homolog pat-4 [Apis mellifera]
999	gi|571534565	193.54	37	12	12	23089	PREDICTED: clathrin light chain isoform X2 [Apis mellifera]
1004	gi|328782156	207.88	27	12	12	65086	PREDICTED: nitrilase homolog 1-like [Apis mellifera]
1014	gi|1032014952	195.65	29	12	12	67562	PREDICTED: dihydropyrimidinase isoform X2 [Apis mellifera]
1017	gi|110755392	216.12	34	12	12	46065	PREDICTED: dynactin subunit 2 [Apis mellifera]
1025	gi|571509908	224.3	37	12	12	41257	PREDICTED: spermine synthase isoform X1 [Apis mellifera]
1043	gi|571544325	226.79	19	12	12	131007	PREDICTED: plasma membrane calcium-transporting ATPase 2 [Apis mellifera]
1055	gi|571519898	193.72	24	12	12	83007	PREDICTED: prolyl endopeptidase-like isoform X2 [Apis mellifera]
1064	gi|328781990	213.48	19	12	12	104260	PREDICTED: nuclear valosin-containing protein-like [Apis mellifera]
1092	gi|1032021356	193.98	39	12	12	57683	PREDICTED: sorting nexin-2 [Apis mellifera]
1124	gi|1032024354	172.25	8	12	12	190408	PREDICTED: carboxypeptidase D [Apis mellifera]
1127	gi|66547453	186.89	35	12	12	53236	PREDICTED: DEAD-box helicase Dbp80 isoform X1 [Apis mellifera]
1172	gi|1031999131	171.5	31	12	12	70005	PREDICTED: thrombospondin type-1 domain-containing protein 4-like [Apis mellifera]
1175	gi|1032025656	195.5	29	12	12	46715	PREDICTED: phospholipase B1 membrane-associated-like [Apis mellifera]
1211	gi|328786319	168.1	23	12	12	47477	PREDICTED: synapse-associated protein 1 isoform X3 [Apis mellifera]
1306	gi|571534573	169.28	18	12	12	106319	PREDICTED: RNA cytidine acetyltransferase [Apis mellifera]
1323	gi|1032020314	154.7	13	12	12	141432	PREDICTED: structural maintenance of chromosomes protein 1A [Apis mellifera]
425	gi|1032027406	244.05	55	13	11	25141	PREDICTED: ras-related protein Rab-3 isoform X2 [Apis mellifera]
473	gi|66513978	249.3	54	11	11	24035	PREDICTED: ras-related protein Rab-27A [Apis mellifera]
478	gi|110766823	205.35	50	11	11	13677	PREDICTED: 40S ribosomal protein S20 [Apis mellifera]
535	gi|571520775	264.04	42	11	11	32092	PREDICTED: LOW QUALITY PROTEIN: kynurenine--oxoglutarate transaminase 3-like [Apis mellifera]
539	gi|571544412	254.39	37	11	11	38325	PREDICTED: ATPase ASNA1 homolog [Apis mellifera]
598	gi|571548748	194.67	46	11	11	16674	PREDICTED: 60S ribosomal protein L35a [Apis mellifera]
607	gi|571578195	234.78	52	11	11	19123	PREDICTED: cytochrome c oxidase subunit 4 isoform 1 mitochondrial [Apis mellifera]
612	gi|328783818	174.63	65	11	11	10358	PREDICTED: dynein light chain 2 cytoplasmic [Apis mellifera]
640	gi|571527542	265.23	40	11	11	32859	PREDICTED: F-actin-capping protein subunit alpha [Apis mellifera]
645	gi|328786450	261.7	82	11	11	17618	PREDICTED: ATP synthase subunit delta mitochondrial [Apis mellifera]
647	gi|571514786	195.02	44	11	11	37193	PREDICTED: transmembrane protein 53-B [Apis mellifera]
650	gi|571576092	228.73	40	11	11	32221	PREDICTED: MICOS complex subunit MIC27 isoform X1 [Apis mellifera]
682	gi|66530240	239.23	30	11	11	40954	PREDICTED: isocitrate dehydrogenase [NAD] subunit beta mitochondrial [Apis mellifera]
686	gi|66513511	225.78	46	12	11	55052	PREDICTED: pre-mRNA-processing factor 19 [Apis mellifera]
698	gi|571553510	274.96	61	11	11	30902	PREDICTED: LOW QUALITY PROTEIN: carbonyl reductase [NADPH] 1-like [Apis mellifera]
699	gi|328784406	261.08	72	11	11	35653	PREDICTED: transcription initiation factor TFIID subunit 12-like isoform X2 [Apis mellifera]
706	gi|110755262	261.61	67	11	11	9992	PREDICTED: protein transport protein Sec61 subunit beta [Apis mellifera]
729	gi|110755689	200.84	28	11	11	42970	PREDICTED: alpha-2-macroglobulin receptor-associated protein [Apis mellifera]
742	gi|1032029156	215.88	29	11	11	62388	PREDICTED: kinesin light chain isoform X6 [Apis mellifera]
747	gi|1032019573	230.44	43	11	11	39735	PREDICTED: UDP-glucose 4-epimerase isoform X3 [Apis mellifera]
748	gi|66547760	234.25	54	11	11	25694	PREDICTED: dihydropteridine reductase [Apis mellifera]
782	gi|66500029	223.56	21	11	11	51652	PREDICTED: proton-coupled amino acid transporter 1 [Apis mellifera]
794	gi|1031998041	238.13	47	11	11	35082	PREDICTED: small glutamine-rich tetratricopeptide repeat-containing protein alpha isoform X1 [Apis mellifera]
799	gi|1032007068	249.93	43	11	11	42410	PREDICTED: isocitrate dehydrogenase [NAD] subunit gamma mitochondrial [Apis mellifera]
821	gi|66553455	182.46	40	11	11	37640	PREDICTED: prostaglandin reductase 1-like [Apis mellifera]
822	gi|1032027174	215.81	26	11	11	80366	PREDICTED: glycerol-3-phosphate dehydrogenase mitochondrial isoform X1 [Apis mellifera]
829	gi|507418852	203.51	28	11	11	67180	Rab escort protein [Apis mellifera]
835	gi|571515342	213.92	50	11	11	38810	PREDICTED: mitochondrial amidoxime reducing component 2-like [Apis mellifera]
873	gi|1032016753	224.74	35	11	11	39233	PREDICTED: delta-aminolevulinic acid dehydratase isoform X1 [Apis mellifera]
874	gi|571519464	198.87	40	11	11	29016	PREDICTED: succinate dehydrogenase [ubiquinone] iron-sulfur subunit mitochondrial-like [Apis mellifera]
917	gi|1032024368	218.84	31	11	11	55465	PREDICTED: xaa-Pro dipeptidase isoform X1 [Apis mellifera]
934	gi|1032026208	216.13	36	11	11	29328	PREDICTED: acidic leucine-rich nuclear phosphoprotein 32 family member A isoform X1 [Apis mellifera]
960	gi|328792443	172.48	23	11	11	65351	PREDICTED: glucose 1 6-bisphosphate synthase [Apis mellifera]
976	gi|571544686	211.09	21	11	11	86577	PREDICTED: phospholipase A-2-activating protein [Apis mellifera]
977	gi|110766623	200.1	27	11	11	59473	PREDICTED: ADP-ribosylation factor GTPase-activating protein 2 isoform X2 [Apis mellifera]
983	gi|571542290	215.94	28	11	11	60829	PREDICTED: alanine aminotransferase 1 [Apis mellifera]
995	gi|571523648	201.75	36	11	11	16678	PREDICTED: ubiquitin-conjugating enzyme E2-17 kDa [Apis mellifera]
1002	gi|571510171	183.05	8	11	11	165490	PREDICTED: uncharacterized protein LOC413132 [Apis mellifera]
1008	gi|66533927	216.19	28	11	11	58714	PREDICTED: importin subunit alpha-7 [Apis mellifera]
1016	gi|1032011427	230.37	10	11	11	178300	PREDICTED: SWI/SNF complex subunit SMARCC1-like [Apis mellifera]
1018	gi|328792246	183.13	33	11	11	44236	PREDICTED: cat eye syndrome critical region protein 5-like isoform X1 [Apis mellifera]
1022	gi|571517038	201.84	49	11	11	26354	PREDICTED: estradiol 17-beta-dehydrogenase 8 [Apis mellifera]
1031	gi|66508366	225.61	26	11	11	56650	PREDICTED: inosine-5'-monophosphate dehydrogenase 1b [Apis mellifera]
1033	gi|1032013377	201.88	14	11	11	117168	PREDICTED: uncharacterized protein C05D11.1-like isoform X2 [Apis mellifera]
1034	gi|66540013	183.42	37	11	11	40846	PREDICTED: developmentally-regulated GTP-binding protein 2 [Apis mellifera]
1036	gi|328778083	211.43	43	11	11	34396	PREDICTED: delta(3 5)-Delta(2 4)-dienoyl-CoA isomerase mitochondrial isoform X1 [Apis mellifera]
1046	gi|1032020174	188.8	16	11	11	112345	PREDICTED: protein 4.1 homolog [Apis mellifera]
1056	gi|571510578	202.7	31	11	11	45540	PREDICTED: ferrochelatase mitochondrial isoform X1 [Apis mellifera]
1066	gi|66500463	214.6	14	11	11	119390	PREDICTED: enhancer of mRNA-decapping protein 4 [Apis mellifera]
1067	gi|1031994897	236.07	56	11	11	32520	PREDICTED: vacuolar protein sorting-associated protein VTA1 homolog [Apis mellifera]
1068	gi|1032026194	222.47	38	11	11	47832	PREDICTED: amphiphysin [Apis mellifera]
1081	gi|1032029399	208.54	6	11	11	301328	PREDICTED: uncharacterized protein LOC412763 isoform X1 [Apis mellifera]
1083	gi|328776329	198.5	30	11	11	50262	PREDICTED: C-terminal-binding protein isoform X1 [Apis mellifera]
1101	gi|328787733	190.08	13	11	11	133646	PREDICTED: vacuolar protein sorting-associated protein 35 isoform X3 [Apis mellifera]
1120	gi|1032003937	209.05	26	11	11	60210	PREDICTED: phosphoacetylglucosamine mutase [Apis mellifera]
1132	gi|328786980	194.33	27	11	11	69370	PREDICTED: probable 28S rRNA (cytosine-C(5))-methyltransferase [Apis mellifera]
1138	gi|66525114	199.12	27	11	11	58356	PREDICTED: splicing factor 3A subunit 3 isoform X1 [Apis mellifera]
1139	gi|571533055	180.14	11	11	11	131587	PREDICTED: probable ATP-dependent RNA helicase YTHDC2 isoform X1 [Apis mellifera]
1218	gi|66516304	166.88	28	11	11	65727	PREDICTED: bifunctional purine biosynthesis protein PURH [Apis mellifera]
1224	gi|66517561	214.69	15	12	11	139454	PREDICTED: structural maintenance of chromosomes protein 3 [Apis mellifera]
1225	gi|328783450	182.82	39	11	11	45940	PREDICTED: short/branched chain specific acyl-CoA dehydrogenase mitochondrial [Apis mellifera]
1249	gi|217330555	185.03	37	12	11	58711	carboxylesterase [Apis mellifera]
1264	gi|571530372	199.59	13	11	11	126547	PREDICTED: DNA damage-binding protein 1 [Apis mellifera]
1265	gi|328790898	175.64	15	11	11	113622	PREDICTED: poly [ADP-ribose] polymerase [Apis mellifera]
1352	gi|1032027372	211.59	26	11	11	77421	PREDICTED: NADPH--cytochrome P450 reductase isoform X2 [Apis mellifera]
1353	gi|1032011778	173.97	24	11	11	76107	PREDICTED: probable peroxisomal acyl-coenzyme A oxidase 1 [Apis mellifera]
126	gi|1032001518	240.77	54	22	10	11381	PREDICTED: histone H4 [Apis mellifera]
182	gi|571565942	185.45	42	10	10	13381	PREDICTED: 60S ribosomal protein L36 [Apis mellifera]
415	gi|1032007945	170.9	36	10	10	13098	PREDICTED: 60S ribosomal protein L24 isoform X2 [Apis mellifera]
417	gi|110762813	261.52	56	10	10	16252	PREDICTED: 60S ribosomal protein L22 [Apis mellifera]
484	gi|66525165	218.56	26	10	10	29223	PREDICTED: upstream activation factor subunit spp27 [Apis mellifera]
623	gi|328788820	265.11	28	10	10	39041	PREDICTED: chromobox protein homolog 5 [Apis mellifera]
624	gi|1032027842	245.77	19	10	10	53602	PREDICTED: muscle LIM protein Mlp84B-like isoform X1 [Apis mellifera]
658	gi|328788691	253.08	49	10	10	14231	PREDICTED: 60S ribosomal protein L31 [Apis mellifera]
703	gi|571532377	188.75	43	10	10	29811	PREDICTED: cytochrome b-c1 complex subunit Rieske mitochondrial [Apis mellifera]
704	gi|1032018906	215.99	46	10	10	32602	PREDICTED: succinyl-CoA ligase [GDP-forming] subunit beta mitochondrial-like partial [Apis mellifera]
709	gi|1032016454	248.52	31	10	10	38536	PREDICTED: dolichyl-phosphate beta-glucosyltransferase [Apis mellifera]
724	gi|328781029	225.45	34	10	10	48546	PREDICTED: AP-1 complex subunit mu-1 [Apis mellifera]
730	gi|48099278	243.88	46	10	10	30544	PREDICTED: NADH dehydrogenase [ubiquinone] iron-sulfur protein 3 mitochondrial [Apis mellifera]
732	gi|336088626	256.99	27	10	10	53173	selenium-binding protein 1-like [Apis mellifera]
751	gi|110749921	242.18	37	10	10	45482	PREDICTED: mitochondrial import inner membrane translocase subunit TIM50-C-like [Apis mellifera]
762	gi|1032011483	224.8	41	10	10	39248	PREDICTED: vesicular integral-membrane protein VIP36 isoform X1 [Apis mellifera]
775	gi|66519157	179.54	56	10	10	23631	PREDICTED: proteasome subunit beta type-2-like [Apis mellifera]
803	gi|328788537	227.53	24	10	10	91438	PREDICTED: ubiquitin carboxyl-terminal hydrolase 5 [Apis mellifera]
814	gi|110751312	244.21	48	13	10	37428	PREDICTED: serine/threonine-protein phosphatase alpha-2 isoform [Apis mellifera]
827	gi|66556512	257.11	53	11	10	35443	PREDICTED: serine/threonine-protein phosphatase 2A catalytic subunit alpha isoform [Apis mellifera]
839	gi|328784994	246.84	29	10	10	54274	PREDICTED: RNA-binding protein Nova-1 isoform X1 [Apis mellifera]
841	gi|328785280	215.4	28	10	10	53722	PREDICTED: coiled-coil domain-containing protein 47 isoform X2 [Apis mellifera]
844	gi|571559437	176.09	22	10	10	49211	PREDICTED: mitochondrial inner membrane protein OXA1L [Apis mellifera]
863	gi|66522787	245.32	52	10	10	27740	PREDICTED: signal recognition particle receptor subunit beta [Apis mellifera]
868	gi|1032008563	191.98	32	10	10	15292	PREDICTED: uncharacterized protein LOC725426 isoform X2 [Apis mellifera]
888	gi|66500091	230.01	34	10	10	56648	PREDICTED: motile sperm domain-containing protein 2-like [Apis mellifera]
898	gi|66548758	276.82	41	10	10	39566	PREDICTED: V-type proton ATPase subunit d [Apis mellifera]
923	gi|1032017037	215.37	20	10	10	66592	PREDICTED: protein ROP isoform X1 [Apis mellifera]
935	gi|328791498	196.95	29	10	10	66915	PREDICTED: dihydrolipoyllysine-residue acetyltransferase component of pyruvate dehydrogenase complex mitochondrial-like [Apis mellifera]
937	gi|571541899	202.93	36	10	10	39284	PREDICTED: twinfilin isoform X2 [Apis mellifera]
939	gi|1032016080	231.13	41	10	10	26985	PREDICTED: THO complex subunit 4 [Apis mellifera]
949	gi|110757914	208.9	23	10	10	84496	PREDICTED: ATP-binding cassette sub-family D member 1 [Apis mellifera]
950	gi|328780322	197.2	14	10	10	117814	PREDICTED: pre-mRNA-splicing factor ATP-dependent RNA helicase DHX15 isoform X2 [Apis mellifera]
961	gi|1032027162	234.31	32	10	10	54827	PREDICTED: coronin-1C [Apis mellifera]
975	gi|328783837	199.4	27	10	10	61993	PREDICTED: nicalin-1 [Apis mellifera]
989	gi|110764291	170.64	27	10	10	62264	PREDICTED: sorting nexin lst-4 [Apis mellifera]
1029	gi|1032026144	196.95	13	10	10	121376	PREDICTED: protein lingerer [Apis mellifera]
1052	gi|328793382	183.7	30	10	10	52384	PREDICTED: protein odr-4 homolog [Apis mellifera]
1058	gi|1031998957	200.87	56	10	10	31694	PREDICTED: glucosamine-6-phosphate isomerase [Apis mellifera]
1071	gi|571512391	200.16	32	10	10	48505	PREDICTED: guanine deaminase [Apis mellifera]
1080	gi|110764289	213.32	37	10	10	41970	PREDICTED: calcium/calmodulin-dependent protein kinase type 1 isoform X4 [Apis mellifera]
1111	gi|571564826	163.66	11	11	10	117283	PREDICTED: chromatin-remodeling complex ATPase chain Iswi [Apis mellifera]
1118	gi|110765976	262.42	54	10	10	21197	PREDICTED: BAG family molecular chaperone regulator 2 [Apis mellifera]
1125	gi|1032025674	178.43	14	10	10	99297	PREDICTED: cold shock domain-containing protein E1 [Apis mellifera]
1128	gi|328783055	196.66	28	10	10	60225	PREDICTED: leucine-rich repeat-containing protein 47-like [Apis mellifera]
1131	gi|1032021934	242.44	36	10	10	40820	PREDICTED: protein ABHD4 isoform X2 [Apis mellifera]
1155	gi|571560038	189.38	75	10	10	18203	PREDICTED: SUMO-conjugating enzyme UBC9-B [Apis mellifera]
1164	gi|1032024960	217.11	24	11	10	61412	PREDICTED: esterase FE4-like isoform X1 [Apis mellifera]
1173	gi|328784556	184.33	25	10	10	61210	PREDICTED: esterase FE4-like isoform X1 [Apis mellifera]
1176	gi|571532469	159.13	21	10	10	66729	PREDICTED: ufm1-specific protease 2 isoform X1 [Apis mellifera]
1186	gi|328783826	209.36	31	10	10	44522	PREDICTED: stomatin-like protein 2 mitochondrial [Apis mellifera]
1189	gi|1032023148	169.26	14	10	10	93905	PREDICTED: ribonucleoside-diphosphate reductase large subunit [Apis mellifera]
1190	gi|110761103	170.69	16	10	10	92997	PREDICTED: nuclear cap-binding protein subunit 1 [Apis mellifera]
1202	gi|328787701	235.74	35	10	10	58818	PREDICTED: endoplasmic reticulum lectin 1 isoform X1 [Apis mellifera]
1206	gi|1032001514	129.25	22	10	10	71361	PREDICTED: proline dehydrogenase 1 mitochondrial [Apis mellifera]
1215	gi|571578218	205.11	41	10	10	33036	PREDICTED: protein NipSnap [Apis mellifera]
1245	gi|1032004090	203.63	22	10	10	90648	PREDICTED: LOW QUALITY PROTEIN: integrin beta-PS [Apis mellifera]
1268	gi|283436150	207.93	54	10	10	21879	adenylate kinase 1 [Apis mellifera]
1305	gi|571501056	216.34	35	10	10	41300	PREDICTED: 39S ribosomal protein L3 mitochondrial [Apis mellifera]
1344	gi|571563992	162.66	8	11	10	205073	PREDICTED: LOW QUALITY PROTEIN: proteasome-associated protein ECM29 homolog [Apis mellifera]
1350	gi|328784565	175.25	21	10	10	75804	PREDICTED: pseudouridine-metabolizing bifunctional protein C1861.05 [Apis mellifera]
1357	gi|328775847	170.22	18	10	10	87944	PREDICTED: putative RNA-binding protein 15B isoform X2 [Apis mellifera]
1372	gi|328790270	154.96	13	10	10	135389	PREDICTED: AP-3 complex subunit delta-1 isoform X1 [Apis mellifera]
1391	gi|1032027014	202.17	8	10	10	223371	PREDICTED: chromodomain-helicase-DNA-binding protein Mi-2 homolog isoform X4 [Apis mellifera]
1395	gi|1032002428	190.92	14	10	10	99813	PREDICTED: fasciclin-2 isoform X2 [Apis mellifera]
1453	gi|1032007326	147.7	25	10	10	63037	PREDICTED: fasciclin-3 [Apis mellifera]
1598	gi|1031997616	160.63	3	11	10	486555	PREDICTED: dystrophin isoforms A/C/F/G/H-like [Apis mellifera]
58	gi|229892265	406.66	47	60	9	70389	heat shock protein Hsp70Ab-like [Apis mellifera]
467	gi|147902613	249.21	73	9	9	13803	profilin [Apis mellifera]
514	gi|571566094	297.36	65	9	9	17569	PREDICTED: myosin-2 essential light chain isoform X1 [Apis mellifera]
536	gi|48136057	236.33	28	14	9	46223	PREDICTED: eukaryotic initiation factor 4A-III [Apis mellifera]
570	gi|292494904	153.49	41	9	9	14451	ribosomal protein L35 [Apis mellifera]
584	gi|328776555	199.66	39	9	9	28484	PREDICTED: proteasome activator complex subunit 3 [Apis mellifera]
618	gi|48096836	195.01	57	10	9	23595	PREDICTED: ras-related protein Rab6 isoform X2 [Apis mellifera]
675	gi|1032020171	199.37	15	9	9	76193	PREDICTED: cleft lip and palate transmembrane protein 1 homolog [Apis mellifera]
705	gi|48101936	218.47	45	9	9	23848	PREDICTED: acyl-protein thioesterase 1 [Apis mellifera]
727	gi|48129806	260.08	61	9	9	28555	PREDICTED: Na(+)/H(+) exchange regulatory cofactor NHE-RF1 [Apis mellifera]
750	gi|571571489	212.92	38	9	9	24237	PREDICTED: protein deglycase DJ-1-like [Apis mellifera]
780	gi|571575235	226.81	37	9	9	36899	PREDICTED: trans-1 2-dihydrobenzene-1 2-diol dehydrogenase-like [Apis mellifera]
783	gi|571546054	186.52	28	9	9	44380	PREDICTED: heterogeneous nuclear ribonucleoprotein H [Apis mellifera]
825	gi|571549542	196.16	32	9	9	45278	PREDICTED: heterogeneous nuclear ribonucleoprotein K isoform X1 [Apis mellifera]
831	gi|571503720	225.82	34	9	9	36940	PREDICTED: leucine-rich repeat-containing protein 59 isoform X1 [Apis mellifera]
833	gi|66524917	220.89	23	9	9	43977	PREDICTED: 26S proteasome non-ATPase regulatory subunit 4 [Apis mellifera]
834	gi|1032020112	265.89	47	9	9	31136	PREDICTED: palmitoyl-protein thioesterase 1 [Apis mellifera]
853	gi|328788815	208.38	41	9	9	39623	PREDICTED: UV excision repair protein RAD23 homolog B isoform X2 [Apis mellifera]
894	gi|571543413	183.68	20	9	9	59362	PREDICTED: CDK5 regulatory subunit-associated protein 3 [Apis mellifera]
896	gi|66499182	226.65	35	9	9	37972	PREDICTED: GMP reductase 1-like [Apis mellifera]
905	gi|571566596	176.15	49	9	9	26074	PREDICTED: putative gamma-glutamylcyclotransferase CG2811 isoform X2 [Apis mellifera]
914	gi|571541219	206.09	44	9	9	30703	PREDICTED: syntaxin-7 [Apis mellifera]
924	gi|328778851	193.81	43	9	9	31240	PREDICTED: cyclin-related protein FAM58A [Apis mellifera]
928	gi|66519233	173.25	24	9	9	52191	PREDICTED: mitochondrial import inner membrane translocase subunit TIM44 [Apis mellifera]
951	gi|1032016137	166.01	24	9	9	68603	PREDICTED: gephyrin [Apis mellifera]
978	gi|1032011870	256.04	36	9	9	33043	PREDICTED: mitochondrial dicarboxylate carrier-like isoform X1 [Apis mellifera]
980	gi|66499810	215.41	53	9	9	26128	PREDICTED: cleavage and polyadenylation specificity factor subunit 5 [Apis mellifera]
990	gi|332801003	183.3	23	9	9	68374	acyl-CoA synthetase family member 2 mitochondrial precursor [Apis mellifera]
992	gi|1032011006	218.8	27	9	9	45659	PREDICTED: maternal protein exuperantia [Apis mellifera]
1006	gi|328793508	163.2	25	9	9	58076	PREDICTED: protein tumorous imaginal discs mitochondrial isoform X1 [Apis mellifera]
1013	gi|48094369	245.9	48	9	9	26331	PREDICTED: eukaryotic translation initiation factor 6 [Apis mellifera]
1015	gi|66504967	187.92	29	9	9	36279	PREDICTED: putative tricarboxylate transport protein mitochondrial [Apis mellifera]
1053	gi|571553681	224.2	32	9	9	27928	PREDICTED: stromal cell-derived factor 2-like isoform X2 [Apis mellifera]
1060	gi|1032027289	184.75	29	9	9	43367	PREDICTED: ran-binding protein 3 isoform X3 [Apis mellifera]
1069	gi|1032024484	183.89	36	9	9	37972	PREDICTED: sorbitol dehydrogenase-like [Apis mellifera]
1084	gi|571559803	222.52	28	9	9	48618	PREDICTED: transcription termination factor 3 mitochondrial [Apis mellifera]
1085	gi|1032024359	220.95	38	9	9	32156	PREDICTED: S-formylglutathione hydrolase [Apis mellifera]
1088	gi|1032002156	217.54	23	9	9	46061	PREDICTED: uncharacterized protein LOC724498 [Apis mellifera]
1089	gi|66519856	243.96	25	9	9	48356	PREDICTED: prolactin regulatory element-binding protein [Apis mellifera]
1108	gi|571559515	198.39	40	9	9	34049	PREDICTED: elongation factor Ts mitochondrial [Apis mellifera]
1112	gi|571521158	190.26	42	9	9	34616	PREDICTED: 26S proteasome non-ATPase regulatory subunit 14 [Apis mellifera]
1113	gi|66514467	173.76	28	9	9	41037	PREDICTED: GTP-binding protein 128up [Apis mellifera]
1117	gi|328777530	192.22	18	9	9	80415	PREDICTED: phenylalanine--tRNA ligase alpha subunit isoform X1 [Apis mellifera]
1121	gi|1032027023	155.34	14	9	9	109137	PREDICTED: constitutive coactivator of PPAR-gamma-like protein 1 [Apis mellifera]
1129	gi|1032003328	190.87	29	9	9	46125	PREDICTED: adenylyl cyclase-associated protein 1 isoform X4 [Apis mellifera]
1135	gi|571574413	174.09	25	9	9	60150	PREDICTED: heparanase-like [Apis mellifera]
1140	gi|1032017432	243	24	9	9	58437	PREDICTED: protein alan shepard-like isoform X1 [Apis mellifera]
1142	gi|66530537	186.33	32	9	9	39158	PREDICTED: activator of 90 kDa heat shock protein ATPase homolog 1 [Apis mellifera]
1143	gi|48097746	175.53	45	9	9	21108	PREDICTED: chromobox protein homolog 1-like [Apis mellifera]
1146	gi|1032006280	169.87	14	9	9	85984	PREDICTED: chitobiosyldiphosphodolichol beta-mannosyltransferase-like [Apis mellifera]
1148	gi|328775915	167.55	14	9	9	123573	PREDICTED: LOW QUALITY PROTEIN: transcription elongation factor SPT5 [Apis mellifera]
1162	gi|1032018875	208.07	18	9	9	72653	PREDICTED: acyl-CoA dehydrogenase family member 9 mitochondrial-like [Apis mellifera]
1165	gi|1032003445	159.46	23	9	9	46422	PREDICTED: prostaglandin E synthase 2 [Apis mellifera]
1167	gi|571562324	175.64	11	9	9	144292	PREDICTED: zinc finger matrin-type protein CG9776-like isoform X1 [Apis mellifera]
1177	gi|110764555	207.41	83	9	9	10942	PREDICTED: glutaredoxin-C4 isoform X2 [Apis mellifera]
1184	gi|1032008510	202.38	21	9	9	65654	PREDICTED: 4-coumarate--CoA ligase 1 isoform X1 [Apis mellifera]
1199	gi|1032023783	172.57	31	9	9	46010	PREDICTED: lissencephaly-1 homolog [Apis mellifera]
1212	gi|110766132	126.39	13	9	9	83255	PREDICTED: FACT complex subunit Ssrp1 [Apis mellifera]
1219	gi|571566228	201.31	47	9	9	30041	PREDICTED: pyridoxine/pyridoxamine 5'-phosphate oxidase [Apis mellifera]
1248	gi|66524128	158.44	26	9	9	49283	PREDICTED: adenylosuccinate synthetase [Apis mellifera]
1251	gi|1032021347	162.67	10	9	9	119164	PREDICTED: enolase-phosphatase E1 [Apis mellifera]
1256	gi|571507816	150.86	18	9	9	84533	PREDICTED: elongation factor G mitochondrial [Apis mellifera]
1257	gi|571576614	164.24	21	9	9	80440	PREDICTED: cytoplasmic dynein 1 intermediate chain isoform X4 [Apis mellifera]
1278	gi|1032025541	193.4	9	9	9	147500	PREDICTED: ubiquitin carboxyl-terminal hydrolase 47 [Apis mellifera]
1283	gi|1032015464	163.8	40	9	9	41888	PREDICTED: LOW QUALITY PROTEIN: acetyl-CoA acetyltransferase cytosolic [Apis mellifera]
1285	gi|1031999550	184.75	21	9	9	74210	PREDICTED: translation initiation factor eIF-2B subunit epsilon [Apis mellifera]
1301	gi|571513674	201.28	26	9	9	58544	PREDICTED: nuclear pore complex protein Nup50 isoform X1 [Apis mellifera]
1302	gi|1031996123	161.39	24	9	9	46939	PREDICTED: 1-acyl-sn-glycerol-3-phosphate acyltransferase gamma-like [Apis mellifera]
1326	gi|66554764	194.87	28	9	9	42752	PREDICTED: hsp70-binding protein 1 [Apis mellifera]
1332	gi|328792501	161.18	29	9	9	44533	PREDICTED: actin-related protein 2 isoform X4 [Apis mellifera]
1347	gi|328776216	189.43	39	9	9	45198	PREDICTED: uncharacterized protein LOC100578929 [Apis mellifera]
1351	gi|66515485	192.36	31	9	9	57286	PREDICTED: putative glycerol kinase 5 [Apis mellifera]
1355	gi|66530338	165.32	25	9	9	41452	PREDICTED: probable phosphoserine aminotransferase [Apis mellifera]
1376	gi|571525632	150.86	12	9	9	140134	PREDICTED: contactin [Apis mellifera]
1390	gi|328778114	168.27	11	9	9	132059	PREDICTED: regulator of nonsense transcripts 2 [Apis mellifera]
1397	gi|110755900	182.59	17	9	9	86256	PREDICTED: splicing factor 3A subunit 1 [Apis mellifera]
1400	gi|1032027259	167.14	11	9	9	161850	PREDICTED: nuclear pore complex protein Nup160 homolog [Apis mellifera]
1405	gi|571530419	160.41	15	9	9	92764	PREDICTED: serine/threonine-protein phosphatase 4 regulatory subunit 3 isoform X1 [Apis mellifera]
1420	gi|1032019021	132.16	11	9	9	131212	PREDICTED: 5-oxoprolinase isoform X2 [Apis mellifera]
1440	gi|1032023873	165.93	31	9	9	35736	PREDICTED: very-long-chain 3-oxoacyl-CoA reductase-like [Apis mellifera]
1441	gi|571553563	192.61	10	9	9	174862	PREDICTED: MATH and LRR domain-containing protein PFE0570w-like [Apis mellifera]
1444	gi|1032026502	179.25	19	9	9	84024	PREDICTED: LOW QUALITY PROTEIN: ribonuclease Z mitochondrial [Apis mellifera]
1459	gi|571545504	162.06	10	9	9	157614	PREDICTED: PERQ amino acid-rich with GYF domain-containing protein CG11148 isoform X1 [Apis mellifera]
1495	gi|571504340	163	47	9	9	34036	PREDICTED: NIF3-like protein 1 isoform X3 [Apis mellifera]
1504	gi|1032005721	157.69	9	9	9	142002	PREDICTED: cohesin subunit SA-2 isoform X1 [Apis mellifera]
1544	gi|1032019218	179.71	9	9	9	148278	PREDICTED: uncharacterized protein LOC411046 isoform X1 [Apis mellifera]
1562	gi|1032023376	130.04	4	9	9	371261	PREDICTED: LOW QUALITY PROTEIN: dmX-like protein 2 [Apis mellifera]
1565	gi|571523284	174.26	21	9	9	76515	PREDICTED: protein FAM114A2 [Apis mellifera]
326	gi|571518500	185.04	64	8	8	9210	PREDICTED: 40S ribosomal protein S21 [Apis mellifera]
432	gi|571562354	258.71	26	8	8	41625	PREDICTED: minor histocompatibility antigen H13 [Apis mellifera]
527	gi|328782037	233.35	48	8	8	13508	PREDICTED: cytochrome b-c1 complex subunit 7-like [Apis mellifera]
577	gi|288872185	210.74	85	8	8	10892	cytochrome c oxidase subunit VIb polypeptide 1 [Apis mellifera]
582	gi|328787488	187.11	32	8	8	13090	PREDICTED: 40S ribosomal protein S26 [Apis mellifera]
589	gi|110756512	181.07	21	8	8	34510	PREDICTED: very-long-chain enoyl-CoA reductase [Apis mellifera]
684	gi|66534614	235.66	43	8	8	27387	PREDICTED: NADH dehydrogenase [ubiquinone] flavoprotein 2 mitochondrial [Apis mellifera]
694	gi|328791006	217.33	35	9	8	42224	PREDICTED: cell growth-regulating nucleolar protein [Apis mellifera]
761	gi|66517185	223.73	38	8	8	35297	PREDICTED: mitochondrial import receptor subunit TOM40 homolog 1-like [Apis mellifera]
768	gi|48104021	173.91	23	8	8	20708	PREDICTED: signal peptidase complex catalytic subunit SEC11A [Apis mellifera]
769	gi|328776656	210.06	62	8	8	14563	PREDICTED: CDGSH iron-sulfur domain-containing protein 2 homolog isoform X2 [Apis mellifera]
773	gi|571543706	235.67	18	13	8	82251	PREDICTED: DEAD-box ATP-dependent RNA helicase 20 [Apis mellifera]
784	gi|66564615	216.12	60	8	8	17226	PREDICTED: ubiquitin-conjugating enzyme E2 N [Apis mellifera]
810	gi|1032001508	238.08	40	8	8	29193	PREDICTED: farnesol dehydrogenase-like [Apis mellifera]
830	gi|328792599	239.26	40	8	8	23551	PREDICTED: ER membrane protein complex subunit 8/9 homolog [Apis mellifera]
836	gi|571565430	193.38	37	8	8	28622	PREDICTED: eukaryotic translation initiation factor 4H isoform X2 [Apis mellifera]
847	gi|66562752	213.19	60	8	8	18172	PREDICTED: ubiquitin-conjugating enzyme E2 L3 [Apis mellifera]
848	gi|1032014385	259.5	45	8	8	20905	PREDICTED: protein canopy homolog 2 partial [Apis mellifera]
855	gi|571506707	214.04	53	8	8	19789	PREDICTED: nucleoplasmin-like protein isoform X1 [Apis mellifera]
879	gi|571574169	187.54	39	8	8	25577	PREDICTED: TPPP family protein CG45057 [Apis mellifera]
886	gi|1032009146	228.96	32	8	8	39385	PREDICTED: secretory carrier-associated membrane protein 5B [Apis mellifera]
897	gi|110761892	249.95	50	8	8	31834	PREDICTED: eukaryotic translation initiation factor 3 subunit G [Apis mellifera]
925	gi|66542158	180.02	33	8	8	35835	PREDICTED: probable actin-related protein 2/3 complex subunit 2 [Apis mellifera]
926	gi|571528227	209.44	28	8	8	45609	PREDICTED: protein arginine N-methyltransferase 1 [Apis mellifera]
940	gi|1031996128	219.74	38	8	8	30201	PREDICTED: F-actin-capping protein subunit beta isoform X2 [Apis mellifera]
953	gi|1032007138	212.51	32	8	8	57391	PREDICTED: poly(rC)-binding protein 4 isoform X1 [Apis mellifera]
955	gi|1032023472	173.43	31	8	8	25558	PREDICTED: FK506-binding protein 2 isoform X2 [Apis mellifera]
965	gi|1032013709	171.9	18	8	8	56848	PREDICTED: GDP-Man:Man(3)GlcNAc(2)-PP-Dol alpha-1 2-mannosyltransferase isoform X2 [Apis mellifera]
968	gi|1032025355	157.99	45	8	8	20892	PREDICTED: ras-like protein 3 [Apis mellifera]
981	gi|48141571	206.57	38	8	8	34139	PREDICTED: glycerol-3-phosphate phosphatase-like [Apis mellifera]
984	gi|48098155	229.69	41	8	8	28063	PREDICTED: cytosolic Fe-S cluster assembly factor NUBP2 homolog [Apis mellifera]
991	gi|571573590	171.52	35	8	8	28373	PREDICTED: serine/arginine-rich splicing factor 1B [Apis mellifera]
998	gi|328793292	207.99	38	8	8	31877	PREDICTED: glucose-6-phosphate 1-epimerase [Apis mellifera]
1007	gi|1031995417	192.55	51	8	8	25721	PREDICTED: ubiquitin carboxyl-terminal hydrolase isoform X2 [Apis mellifera]
1019	gi|1032023971	191.31	16	8	8	86869	PREDICTED: cleavage and polyadenylation specificity factor subunit CG7185 isoform X3 [Apis mellifera]
1032	gi|1032001460	165.2	19	8	8	40375	PREDICTED: 46 kDa FK506-binding nuclear protein [Apis mellifera]
1035	gi|571548576	229.76	40	8	8	32069	PREDICTED: microtubule-associated protein RP/EB family member 1 isoform X1 [Apis mellifera]
1049	gi|66505254	227.19	71	8	8	13299	PREDICTED: uncharacterized protein LOC551596 [Apis mellifera]
1051	gi|66516093	186.44	32	9	8	46654	PREDICTED: alpha-1 3/1 6-mannosyltransferase ALG2 [Apis mellifera]
1091	gi|1032024240	178.41	27	8	8	52390	PREDICTED: apoptotic chromatin condensation inducer in the nucleus [Apis mellifera]
1098	gi|1032000942	186.51	23	8	8	43131	PREDICTED: ribose-phosphate pyrophosphokinase 1 isoform X1 [Apis mellifera]
1100	gi|328788272	176.05	12	8	8	125038	PREDICTED: solute carrier family 12 member 4 isoform X2 [Apis mellifera]
1133	gi|571574200	187.52	35	8	8	27069	PREDICTED: grpE protein homolog mitochondrial [Apis mellifera]
1145	gi|66512104	136.62	41	8	8	16275	PREDICTED: endothelial differentiation-related factor 1 homolog isoform X1 [Apis mellifera]
1147	gi|66524379	172.51	24	8	8	54844	PREDICTED: adenylosuccinate lyase [Apis mellifera]
1152	gi|571565123	157.63	31	8	8	40260	PREDICTED: COP9 signalosome complex subunit 5 isoform X1 [Apis mellifera]
1158	gi|571532201	167.82	29	8	8	48293	PREDICTED: alpha-N-acetylgalactosaminidase partial [Apis mellifera]
1168	gi|1032029119	160.06	23	8	8	56113	PREDICTED: glycogen synthase kinase-3 beta isoform X1 [Apis mellifera]
1185	gi|48103229	167.16	41	8	8	28438	PREDICTED: probable U2 small nuclear ribonucleoprotein A' [Apis mellifera]
1209	gi|1032028111	188.05	29	8	8	45916	PREDICTED: serine protease 44 isoform X1 [Apis mellifera]
1217	gi|66534906	160.92	34	8	8	33779	PREDICTED: caspase-1 [Apis mellifera]
1226	gi|571562228	166.01	5	8	8	219302	PREDICTED: nuclear pore complex protein Nup205 [Apis mellifera]
1228	gi|328782218	199.7	25	8	8	65350	PREDICTED: mitochondrial import receptor subunit TOM70 [Apis mellifera]
1229	gi|328784586	175.7	22	8	8	53799	PREDICTED: drebrin-like protein [Apis mellifera]
1252	gi|328780822	170.27	27	8	8	53465	PREDICTED: cytoplasmic dynein 1 light intermediate chain 2 isoform X1 [Apis mellifera]
1253	gi|66501511	183.72	34	8	8	39058	PREDICTED: protein farnesyltransferase/geranylgeranyltransferase type-1 subunit alpha isoform X1 [Apis mellifera]
1258	gi|328788838	165.29	25	8	8	37744	PREDICTED: SUMO-activating enzyme subunit 1 [Apis mellifera]
1286	gi|571531093	197.5	25	9	8	42665	PREDICTED: venom acid phosphatase Acph-1-like [Apis mellifera]
1287	gi|1032015124	184.06	32	8	8	26190	PREDICTED: neuromodulin isoform X1 [Apis mellifera]
1290	gi|328786487	129.44	33	8	8	28026	PREDICTED: mRNA turnover protein 4 homolog [Apis mellifera]
1316	gi|328778562	181.7	23	8	8	60172	PREDICTED: GPI transamidase component PIG-S [Apis mellifera]
1327	gi|1032028906	182.33	14	8	8	95716	PREDICTED: uncharacterized protein LOC409465 [Apis mellifera]
1335	gi|1032019154	185.85	15	8	8	85739	PREDICTED: tRNA (cytosine(34)-C(5))-methyltransferase isoform X1 [Apis mellifera]
1336	gi|66542696	144.6	10	8	8	110301	PREDICTED: exportin-2 [Apis mellifera]
1345	gi|328781722	159.46	4	9	8	294823	PREDICTED: probable ubiquitin carboxyl-terminal hydrolase FAF-X isoform X1 [Apis mellifera]
1371	gi|1032016595	146.04	6	8	8	172071	PREDICTED: DNA topoisomerase 2 [Apis mellifera]
1393	gi|1032013602	193.19	43	8	8	30049	PREDICTED: putative hydroxypyruvate isomerase [Apis mellifera]
1396	gi|328792455	164.02	6	8	8	214211	PREDICTED: nuclear pore membrane glycoprotein 210 [Apis mellifera]
1402	gi|48102645	184.89	50	8	8	17756	PREDICTED: prefoldin subunit 5 [Apis mellifera]
1419	gi|1032021496	166.53	6	8	8	250723	PREDICTED: myosin-VIIa [Apis mellifera]
1425	gi|110749750	189.57	26	8	8	58618	PREDICTED: adenosylhomocysteinase 2-like isoform X1 [Apis mellifera]
1431	gi|1032019615	191.49	22	8	8	67391	PREDICTED: phosphatidylinositide phosphatase SAC1 [Apis mellifera]
1434	gi|328783919	152.96	18	8	8	57247	PREDICTED: glycerol kinase isoform X1 [Apis mellifera]
1446	gi|1031998587	140.9	15	8	8	78973	PREDICTED: far upstream element-binding protein 3 [Apis mellifera]
1447	gi|66546988	188.78	33	8	8	36772	PREDICTED: sorbitol dehydrogenase-like [Apis mellifera]
1451	gi|1032003140	154.84	17	8	8	66547	PREDICTED: bifunctional 3'-phosphoadenosine 5'-phosphosulfate synthase [Apis mellifera]
1454	gi|1032014245	196.18	15	8	8	81486	PREDICTED: trehalase isoform X1 [Apis mellifera]
1480	gi|110759504	155.28	13	8	8	93599	PREDICTED: cullin-4A [Apis mellifera]
1485	gi|1032007072	143.52	9	8	8	129356	PREDICTED: myb-binding protein 1A [Apis mellifera]
1502	gi|1031997388	152.1	9	8	8	155514	PREDICTED: MATH and LRR domain-containing protein PFE0570w-like [Apis mellifera]
1538	gi|571530260	134.93	8	8	8	99228	PREDICTED: metastasis-associated protein MTA3 isoform X3 [Apis mellifera]
1539	gi|1032027990	134.83	10	8	8	113676	PREDICTED: dynamin-like 120 kDa protein mitochondrial isoform X1 [Apis mellifera]
1542	gi|328778983	124.63	12	8	8	124901	PREDICTED: rabankyrin-5 isoform X1 [Apis mellifera]
1543	gi|1032025436	159.61	4	8	8	270617	PREDICTED: CCR4-NOT transcription complex subunit 1 isoform X1 [Apis mellifera]
1638	gi|571555539	140.3	14	8	8	104537	PREDICTED: ubiquitin carboxyl-terminal hydrolase 10 [Apis mellifera]
1651	gi|328776761	126.62	9	8	8	166498	PREDICTED: nuclear pore complex protein Nup153 isoform X1 [Apis mellifera]
1652	gi|1032023237	119.48	19	8	8	80688	PREDICTED: hemocyte protein-glutamine gamma-glutamyltransferase-like [Apis mellifera]
1655	gi|1032006889	116.95	11	8	8	131412	PREDICTED: LOW QUALITY PROTEIN: DNA-directed RNA polymerase II subunit RPB2 [Apis mellifera]
1658	gi|328782359	147.21	12	8	8	112600	PREDICTED: aminopeptidase N [Apis mellifera]
1659	gi|110749212	159.32	33	8	8	37852	PREDICTED: 28S ribosomal protein S35 mitochondrial [Apis mellifera]
1741	gi|1032012796	133.65	14	8	8	74437	PREDICTED: ras and EF-hand domain-containing protein homolog isoform X2 [Apis mellifera]
1846	gi|1032007684	141.4	36	8	8	40185	PREDICTED: ribosome biogenesis protein BRX1 homolog [Apis mellifera]
116	gi|1032019189	393.01	58	42	7	59325	PREDICTED: heterogeneous nuclear ribonucleoprotein R isoform X12 [Apis mellifera]
446	gi|1031997409	172.21	13	7	7	73209	PREDICTED: flocculation protein FLO11-like [Apis mellifera]
482	gi|571538918	213.16	54	12	7	13420	PREDICTED: histone H2A.V [Apis mellifera]
631	gi|66532125	180.14	32	7	7	27404	PREDICTED: eukaryotic translation initiation factor 3 subunit J [Apis mellifera]
644	gi|66524760	202.99	45	7	7	23324	PREDICTED: NADH-quinone oxidoreductase subunit I [Apis mellifera]
671	gi|66513846	179.72	27	7	7	30440	PREDICTED: surfeit locus protein 4 homolog [Apis mellifera]
752	gi|66514137	211.13	61	7	7	16818	PREDICTED: ubiquitin-like protein 4A [Apis mellifera]
776	gi|66547891	236.31	32	7	7	42668	PREDICTED: actin-related protein 1 [Apis mellifera]
828	gi|110763879	231.42	31	7	7	26983	PREDICTED: myoneurin-like isoform X2 [Apis mellifera]
884	gi|48099074	190.63	33	7	7	35462	PREDICTED: ester hydrolase C11orf54 homolog [Apis mellifera]
909	gi|571564004	180.18	45	7	7	25435	PREDICTED: tetraspanin 6 isoform X1 [Apis mellifera]
915	gi|571560288	178.54	14	7	7	42785	PREDICTED: RNA-binding protein cabeza-like isoform X1 [Apis mellifera]
930	gi|66534766	197.34	66	7	7	13939	PREDICTED: cytochrome c oxidase subunit 5B mitochondrial [Apis mellifera]
943	gi|110756942	234.92	26	7	7	43346	PREDICTED: nucleolysin TIAR [Apis mellifera]
963	gi|66524513	190.85	36	7	7	21642	PREDICTED: MICOS complex subunit MIC25 [Apis mellifera]
969	gi|1032029863	198.21	45	7	7	23522	PREDICTED: rho GDP-dissociation inhibitor 1 isoform X1 [Apis mellifera]
972	gi|328787790	195.28	25	7	7	20170	PREDICTED: peroxiredoxin-5 mitochondrial [Apis mellifera]
973	gi|66566109	211.22	50	7	7	19549	PREDICTED: NADH dehydrogenase [ubiquinone] 1 beta subcomplex subunit 10 [Apis mellifera]
1003	gi|66501038	166.07	38	7	7	21890	PREDICTED: translocon-associated protein subunit beta [Apis mellifera]
1021	gi|66508961	172.16	37	7	7	22167	PREDICTED: flavin reductase (NADPH) isoform X1 [Apis mellifera]
1037	gi|66554038	215.22	39	7	7	16144	PREDICTED: uncharacterized protein LOC552534 [Apis mellifera]
1040	gi|48142673	168.22	37	7	7	15195	PREDICTED: thioredoxin mitochondrial [Apis mellifera]
1045	gi|48096676	147.02	22	7	7	45304	PREDICTED: aminoacylase-1-like [Apis mellifera]
1072	gi|571566632	230.35	41	7	7	17628	PREDICTED: histidine triad nucleotide-binding protein 1 [Apis mellifera]
1099	gi|1032011000	182.84	22	11	7	64309	PREDICTED: probable ATP-dependent RNA helicase DDX17 isoform X2 [Apis mellifera]
1110	gi|328780564	165.07	26	7	7	45314	PREDICTED: KH domain-containing RNA-binding signal transduction-associated protein 2-like isoform X1 [Apis mellifera]
1115	gi|48102954	136.47	49	7	7	11199	PREDICTED: small ubiquitin-related modifier-like [Apis mellifera]
1119	gi|328779321	191.88	22	7	7	55451	PREDICTED: protein LSM14 homolog A isoform X1 [Apis mellifera]
1130	gi|110761744	163.79	29	7	7	37221	PREDICTED: erlin-1-like [Apis mellifera]
1136	gi|48107260	182.61	38	7	7	17411	PREDICTED: NADH dehydrogenase [ubiquinone] 1 beta subcomplex subunit 9 [Apis mellifera]
1150	gi|328780504	194.01	50	7	7	18385	PREDICTED: peptidyl-tRNA hydrolase 2 mitochondrial-like [Apis mellifera]
1153	gi|1031995066	151.88	20	7	7	61568	PREDICTED: mitochondrial-processing peptidase subunit alpha [Apis mellifera]
1161	gi|66503830	137.78	15	7	7	74304	PREDICTED: nucleolar GTP-binding protein 1 [Apis mellifera]
1163	gi|1032023709	188.64	7	7	7	144653	PREDICTED: serine-rich adhesin for platelets-like isoform X1 [Apis mellifera]
1169	gi|1032011925	180.55	32	8	7	35220	PREDICTED: aldose reductase-like [Apis mellifera]
1170	gi|1032021835	156.55	17	7	7	47477	PREDICTED: high mobility group protein DSP1 [Apis mellifera]
1183	gi|1032000033	190.26	26	7	7	48047	PREDICTED: sorting nexin-6 [Apis mellifera]
1203	gi|48106725	182.33	27	7	7	46613	PREDICTED: Golgi reassembly-stacking protein 2 [Apis mellifera]
1214	gi|110767814	189.25	9	7	7	105695	PREDICTED: mRNA-capping enzyme [Apis mellifera]
1220	gi|66558220	170.19	54	7	7	21469	PREDICTED: ras-related protein Rac1 [Apis mellifera]
1221	gi|328788786	192.53	51	7	7	20203	PREDICTED: 39S ribosomal protein L12 mitochondrial [Apis mellifera]
1230	gi|48097712	155.47	17	7	7	42301	PREDICTED: methionine aminopeptidase 1 [Apis mellifera]
1235	gi|571527109	152.53	25	7	7	43056	PREDICTED: NSFL1 cofactor p47-like [Apis mellifera]
1247	gi|237874274	149.87	12	7	7	84136	calpain-B [Apis mellifera]
1260	gi|328778400	172.26	41	8	7	21264	PREDICTED: ADP-ribosylation factor-like protein 8B-A [Apis mellifera]
1261	gi|571522976	170.18	28	7	7	22062	PREDICTED: RNA-binding protein Rsf1 [Apis mellifera]
1267	gi|328789347	191.3	11	7	7	119159	PREDICTED: ubiquitin conjugation factor E4 A [Apis mellifera]
1274	gi|66558056	148.22	58	7	7	19016	PREDICTED: RNA-binding protein 8A [Apis mellifera]
1296	gi|328793127	192.52	39	7	7	28222	PREDICTED: proteasome assembly chaperone 2-like [Apis mellifera]
1304	gi|1032025919	169.92	21	7	7	61884	PREDICTED: protein ABHD16A [Apis mellifera]
1310	gi|571575127	168.71	23	7	7	61611	PREDICTED: sphingosine-1-phosphate lyase [Apis mellifera]
1312	gi|328787087	161.41	17	7	7	71639	PREDICTED: serine/threonine-protein phosphatase 4 regulatory subunit 2 [Apis mellifera]
1328	gi|66551610	171.54	48	7	7	19008	PREDICTED: sorting nexin-12 [Apis mellifera]
1334	gi|1032005648	179.46	23	7	7	53322	PREDICTED: protoporphyrinogen oxidase [Apis mellifera]
1339	gi|48113496	155.28	31	7	7	31837	PREDICTED: 5'-AMP-activated protein kinase subunit beta-2 [Apis mellifera]
1346	gi|328781461	157.45	14	7	7	67564	PREDICTED: N-acetylgalactosaminyltransferase 7 [Apis mellifera]
1374	gi|1031997392	133.14	9	7	7	134040	PREDICTED: uncharacterized protein LOC727299 [Apis mellifera]
1381	gi|571536647	135.26	26	7	7	38611	PREDICTED: AP-3 complex subunit mu-1 isoform X2 [Apis mellifera]
1394	gi|66555974	205.95	15	7	7	82917	PREDICTED: putative uncharacterized protein DDB_G0271606 [Apis mellifera]
1411	gi|328790418	134.88	19	7	7	47088	PREDICTED: nuclear pore glycoprotein p62 isoform X2 [Apis mellifera]
1421	gi|110756801	176.7	14	7	7	80791	PREDICTED: splicing factor 3B subunit 2 [Apis mellifera]
1426	gi|571554543	189.07	27	7	7	33348	PREDICTED: pyridoxal kinase [Apis mellifera]
1435	gi|571565361	168.54	17	7	7	65688	PREDICTED: venom carboxylesterase-6 [Apis mellifera]
1478	gi|328793064	119.89	4	7	7	295887	PREDICTED: protein PRRC2C-like isoform X1 [Apis mellifera]
1481	gi|328777235	142.05	19	7	7	62140	PREDICTED: 60 kDa SS-A/Ro ribonucleoprotein-like [Apis mellifera]
1482	gi|328785985	179.12	16	7	7	69611	PREDICTED: nucleolar protein 11 [Apis mellifera]
1491	gi|66563613	159.96	28	7	7	38505	PREDICTED: adenosine kinase 1 isoform X1 [Apis mellifera]
1492	gi|571565231	150.59	24	7	7	37225	PREDICTED: uncharacterized protein LOC100578121 isoform X2 [Apis mellifera]
1509	gi|571512538	177.42	19	7	7	60646	PREDICTED: glucose-6-phosphate 1-dehydrogenase isoform X1 [Apis mellifera]
1511	gi|328778190	164.38	18	7	7	57083	PREDICTED: translation initiation factor eIF-2B subunit delta [Apis mellifera]
1512	gi|1032010970	220.56	9	7	7	93299	PREDICTED: ATP-binding cassette sub-family B member 6 mitochondrial [Apis mellifera]
1515	gi|1032020535	169.26	49	7	7	27376	PREDICTED: viral IAP-associated factor homolog [Apis mellifera]
1516	gi|110758058	142.32	17	7	7	64330	PREDICTED: apoptosis-inducing factor 3 isoform X2 [Apis mellifera]
1522	gi|1031998845	167.9	22	7	7	44160	PREDICTED: acyl-coenzyme A:6-aminopenicillanic-acid-acyltransferase 40 kDa form isoform X1 [Apis mellifera]
1545	gi|1032013096	146.31	24	8	7	42779	PREDICTED: leucine-rich repeat-containing protein 70-like [Apis mellifera]
1546	gi|1032007113	144.79	16	7	7	67929	PREDICTED: tudor and KH domain-containing protein [Apis mellifera]
1563	gi|1032014938	162.87	11	7	7	99889	PREDICTED: epidermal growth factor receptor kinase substrate 8-like protein 1 isoform X1 [Apis mellifera]
1566	gi|328792378	132.15	10	7	7	118764	PREDICTED: superkiller viralicidic activity 2-like 2 [Apis mellifera]
1568	gi|571573901	174.89	11	7	7	93741	PREDICTED: mannosyl-oligosaccharide glucosidase GCS1 [Apis mellifera]
1579	gi|328793927	175.02	26	7	7	40264	PREDICTED: acyl-CoA Delta(11) desaturase [Apis mellifera]
1603	gi|1032025638	136.86	14	7	7	80969	PREDICTED: protein VAC14 homolog [Apis mellifera]
1605	gi|1032006303	155.45	14	7	7	86890	PREDICTED: transmembrane GTPase Marf isoform X2 [Apis mellifera]
1612	gi|1032013344	114.77	14	7	7	72869	PREDICTED: plexin domain-containing protein 2 isoform X1 [Apis mellifera]
1636	gi|48096956	184.71	30	7	7	39233	PREDICTED: methylthioribose-1-phosphate isomerase isoform X1 [Apis mellifera]
1639	gi|1032022010	153.26	4	7	7	278669	PREDICTED: protein dopey-1 homolog isoform X1 [Apis mellifera]
1640	gi|328791738	150.52	13	7	7	85034	PREDICTED: delta-1-pyrroline-5-carboxylate synthase isoform X1 [Apis mellifera]
1645	gi|328779544	132.83	22	7	7	49965	PREDICTED: cysteine desulfurase mitochondrial isoform X1 [Apis mellifera]
1662	gi|571575167	160.38	17	7	7	69763	PREDICTED: NADP-dependent malic enzyme isoform X1 [Apis mellifera]
1683	gi|571576756	131.01	11	7	7	104196	PREDICTED: protein argonaute-2 isoform X1 [Apis mellifera]
1719	gi|1032021839	145.4	6	7	7	218430	PREDICTED: cytoskeleton-associated protein 5 isoform X2 [Apis mellifera]
1721	gi|1032009549	150.28	15	7	7	87097	PREDICTED: cullin-2 [Apis mellifera]
1723	gi|1032020462	176.87	22	8	7	54973	PREDICTED: probable ATP-dependent RNA helicase pitchoune [Apis mellifera]
1742	gi|66531954	156.22	15	7	7	67945	PREDICTED: CTP synthase isoform X2 [Apis mellifera]
1762	gi|328778549	153.23	7	7	7	192103	PREDICTED: brefeldin A-inhibited guanine nucleotide-exchange protein 1 [Apis mellifera]
1766	gi|1032008907	112.5	13	7	7	100145	PREDICTED: echinoderm microtubule-associated protein-like 2 isoform X1 [Apis mellifera]
1817	gi|66509418	130.27	12	8	7	118030	PREDICTED: myosin-IA isoform X1 [Apis mellifera]
1836	gi|571513496	150.13	28	7	7	45310	PREDICTED: 28S ribosomal protein S29 mitochondrial isoform X1 [Apis mellifera]
1925	gi|1031997469	124.4	2	7	7	890114	PREDICTED: nesprin-1 [Apis mellifera]
2112	gi|48096130	138.4	20	7	7	56610	PREDICTED: putative aldehyde dehydrogenase family 7 member A1 homolog [Apis mellifera]
59	gi|48095543	403.78	58	53	6	51008	PREDICTED: tubulin beta chain-like [Apis mellifera]
212	gi|1031996283	199.4	26	6	6	47535	PREDICTED: FAD-dependent oxidoreductase domain-containing protein 1 [Apis mellifera]
422	gi|1032003999	251.2	51	18	6	15932	PREDICTED: 60S ribosomal protein L32 isoform X1 [Apis mellifera]
489	gi|1032020106	220.81	54	11	6	17866	PREDICTED: ubiquitin-40S ribosomal protein S27a [Apis mellifera]
501	gi|48138741	196.49	48	7	6	14336	PREDICTED: putative ATP synthase subunit f mitochondrial [Apis mellifera]
628	gi|110769762	207.19	23	6	6	20663	PREDICTED: translocon-associated protein subunit gamma-like [Apis mellifera]
697	gi|48096382	172.68	66	6	6	11154	PREDICTED: death-associated protein 1 [Apis mellifera]
714	gi|66518279	167.38	41	8	6	22918	PREDICTED: ras-related protein Rab-10 isoform X1 [Apis mellifera]
801	gi|328777202	219.16	51	6	6	17213	PREDICTED: sex-regulated protein janus-A-like [Apis mellifera]
813	gi|66557450	191.59	38	7	6	24298	PREDICTED: ras-related protein Rab-14 [Apis mellifera]
820	gi|48139903	196.5	20	6	6	26581	PREDICTED: B-cell receptor-associated protein 31-like [Apis mellifera]
842	gi|1032010421	241.17	48	6	6	25593	PREDICTED: ferritin subunit [Apis mellifera]
849	gi|66551959	207.36	56	6	6	24902	PREDICTED: charged multivesicular body protein 4b [Apis mellifera]
854	gi|328793355	183.19	41	6	6	17322	PREDICTED: RNA-binding protein 1 isoform X1 [Apis mellifera]
907	gi|110755333	174.54	54	6	6	13389	PREDICTED: cytochrome c oxidase subunit 6A1 mitochondrial [Apis mellifera]
908	gi|66500455	170.16	48	6	6	13615	PREDICTED: probable small nuclear ribonucleoprotein Sm D2 [Apis mellifera]
918	gi|571519916	178.32	24	6	6	23571	PREDICTED: protein RER1 isoform X1 [Apis mellifera]
920	gi|110767674	152.2	28	6	6	20358	PREDICTED: signal peptidase complex subunit 3 [Apis mellifera]
927	gi|571573593	169.51	35	6	6	26332	PREDICTED: farnesol dehydrogenase-like [Apis mellifera]
929	gi|66520699	178.77	25	6	6	48819	PREDICTED: splicing factor U2AF 50 kDa subunit [Apis mellifera]
986	gi|571517477	206.97	65	6	6	17340	PREDICTED: actin-related protein 2/3 complex subunit 5 [Apis mellifera]
987	gi|1032027226	202.4	13	6	6	82252	PREDICTED: LOW QUALITY PROTEIN: interferon-related developmental regulator 1-like [Apis mellifera]
993	gi|328790735	156.05	32	6	6	21003	PREDICTED: H/ACA ribonucleoprotein complex subunit 1 [Apis mellifera]
997	gi|110762954	118.21	36	6	6	14102	PREDICTED: 60S ribosomal protein L34 [Apis mellifera]
1009	gi|48094957	195.7	48	6	6	17121	PREDICTED: microsomal glutathione S-transferase 1 [Apis mellifera]
1039	gi|328781731	168.24	37	6	6	20069	PREDICTED: eukaryotic translation elongation factor 1 epsilon-1 [Apis mellifera]
1047	gi|66515294	232.79	29	6	6	27466	PREDICTED: V-type proton ATPase subunit D 1 [Apis mellifera]
1073	gi|110757116	148.59	59	6	6	10360	PREDICTED: mitochondrial import inner membrane translocase subunit Tim13-like [Apis mellifera]
1074	gi|48138568	148.21	51	6	6	16360	PREDICTED: ubiquitin-conjugating enzyme E2 variant 2 [Apis mellifera]
1086	gi|571566604	185.44	39	6	6	25888	PREDICTED: protein CDV3 homolog [Apis mellifera]
1093	gi|1031998184	196.17	21	6	6	56138	PREDICTED: LOW QUALITY PROTEIN: D-2-hydroxyglutarate dehydrogenase mitochondrial [Apis mellifera]
1094	gi|328791728	170.5	32	6	6	34970	PREDICTED: protein BCCIP homolog [Apis mellifera]
1105	gi|328789409	168.34	11	6	6	74788	PREDICTED: caprin homolog [Apis mellifera]
1109	gi|1032025746	145.12	13	8	6	70777	PREDICTED: flotillin-1 isoform X5 [Apis mellifera]
1149	gi|1032000038	216.29	32	6	6	33803	PREDICTED: ER membrane protein complex subunit 2-B-like [Apis mellifera]
1151	gi|110756792	145.71	40	6	6	9508	PREDICTED: uncharacterized protein LOC726118 [Apis mellifera]
1157	gi|328777239	155.11	36	6	6	26253	PREDICTED: casein kinase II subunit beta isoform X2 [Apis mellifera]
1174	gi|328785087	157.39	22	6	6	23009	PREDICTED: proteasome subunit beta type-3 [Apis mellifera]
1188	gi|571568786	175	29	6	6	34374	PREDICTED: ATP-dependent (S)-NAD(P)H-hydrate dehydratase [Apis mellifera]
1191	gi|328780745	150.33	35	6	6	19886	PREDICTED: ubiquitin-fold modifier-conjugating enzyme 1 [Apis mellifera]
1192	gi|110772605	179.8	53	6	6	19878	PREDICTED: myosin regulatory light chain sqh-like [Apis mellifera]
1198	gi|48120572	174.49	58	6	6	13852	PREDICTED: NADH dehydrogenase [ubiquinone] 1 alpha subcomplex subunit 5 [Apis mellifera]
1207	gi|58585214	154.35	56	6	6	15549	FABP-like protein [Apis mellifera]
1213	gi|1032004482	151.12	13	6	6	84861	PREDICTED: probable cytosolic oligopeptidase A isoform X2 [Apis mellifera]
1216	gi|1032012401	163.87	25	6	6	46770	PREDICTED: vacuole membrane protein 1 [Apis mellifera]
1222	gi|328789503	135.19	38	6	6	22019	PREDICTED: programmed cell death protein 6 isoform X1 [Apis mellifera]
1232	gi|1032026037	156.42	9	6	6	72476	PREDICTED: transmembrane protein 104 homolog isoform X1 [Apis mellifera]
1236	gi|328783193	213.93	38	6	6	28096	PREDICTED: farnesol dehydrogenase-like [Apis mellifera]
1238	gi|48104864	143.66	51	6	6	20244	PREDICTED: NADH dehydrogenase [ubiquinone] 1 alpha subcomplex subunit 8 [Apis mellifera]
1246	gi|571530464	182.17	19	7	6	67157	PREDICTED: replication protein A 70 kDa DNA-binding subunit [Apis mellifera]
1269	gi|571541022	163.47	29	6	6	24763	PREDICTED: NADH-quinone oxidoreductase subunit B 2 isoform X2 [Apis mellifera]
1270	gi|66507736	178.4	52	6	6	13089	PREDICTED: transcription elongation factor B polypeptide 2 [Apis mellifera]
1271	gi|328783319	179.78	48	6	6	20164	PREDICTED: ADP-ribosylation factor-like protein 3 [Apis mellifera]
1275	gi|571569852	181.76	2	7	6	359319	PREDICTED: unconventional myosin-XV isoform X1 [Apis mellifera]
1280	gi|571543571	195.98	31	6	6	40991	PREDICTED: 28S ribosomal protein S27 mitochondrial partial [Apis mellifera]
1291	gi|1032000359	161.93	17	6	6	55757	PREDICTED: protein kinase C and casein kinase substrate in neurons protein 2 isoform X5 [Apis mellifera]
1299	gi|48141041	200.53	12	6	6	92809	PREDICTED: signal transducer and activator of transcription 5B [Apis mellifera]
1300	gi|1032027113	157.88	14	6	6	54061	PREDICTED: Golgi integral membrane protein 4-like isoform X1 [Apis mellifera]
1313	gi|571499463	146.25	45	6	6	16352	PREDICTED: 15 kDa selenoprotein isoform X2 [Apis mellifera]
1324	gi|328776155	135.45	12	6	6	88114	PREDICTED: uncharacterized protein LOC100577504 [Apis mellifera]
1330	gi|328778755	168.41	13	6	6	71779	PREDICTED: ATP-binding cassette sub-family F member 2 [Apis mellifera]
1333	gi|571554865	182.64	9	6	6	124276	PREDICTED: box A-binding factor-like isoform X2 [Apis mellifera]
1343	gi|48103834	125.9	47	6	6	20446	PREDICTED: protein lethal(2)essential for life-like [Apis mellifera]
1356	gi|571565656	151.73	26	6	6	38796	PREDICTED: probable GDP-L-fucose synthase isoform X1 [Apis mellifera]
1358	gi|328777938	156.22	21	6	6	49402	PREDICTED: U1 small nuclear ribonucleoprotein 70 kDa isoform X2 [Apis mellifera]
1378	gi|571514600	155.9	13	6	6	62321	PREDICTED: molybdenum cofactor biosynthesis protein 1 isoform X1 [Apis mellifera]
1383	gi|270047496	97.74	27	6	6	26212	U1 small nuclear ribonucleoprotein A [Apis mellifera]
1385	gi|66500931	152.51	38	6	6	22157	PREDICTED: prefoldin subunit 3 [Apis mellifera]
1406	gi|1032003236	166.04	63	6	6	16775	PREDICTED: methionine-R-sulfoxide reductase B1 isoform X4 [Apis mellifera]
1408	gi|66500946	166.22	37	6	6	26052	PREDICTED: probable methylthioribulose-1-phosphate dehydratase [Apis mellifera]
1416	gi|66564768	127.87	26	6	6	37552	PREDICTED: ubiquitin-like-conjugating enzyme ATG3 [Apis mellifera]
1430	gi|66529827	150.72	28	6	6	29822	PREDICTED: pleckstrin homology domain-containing family F member 2 [Apis mellifera]
1442	gi|1032006927	127.96	5	7	6	234222	PREDICTED: WASH complex subunit FAM21-like [Apis mellifera]
1443	gi|1031997396	161.7	3	7	6	350901	PREDICTED: leucine-rich repeat serine/threonine-protein kinase 1 [Apis mellifera]
1448	gi|58585102	181.81	13	6	6	77299	cGMP-dependent protein kinase foraging [Apis mellifera]
1455	gi|48097876	155.49	18	6	6	49964	PREDICTED: AP-2 complex subunit mu [Apis mellifera]
1460	gi|571576460	127.95	51	6	6	16882	PREDICTED: pterin-4-alpha-carbinolamine dehydratase [Apis mellifera]
1472	gi|571563653	171.2	47	6	6	16531	PREDICTED: signal recognition particle 19 kDa protein [Apis mellifera]
1483	gi|571547703	121.65	9	6	6	106130	PREDICTED: peripheral plasma membrane protein CASK isoform X6 [Apis mellifera]
1484	gi|328784987	165.41	17	8	6	60773	PREDICTED: serine/threonine-protein phosphatase 2A 56 kDa regulatory subunit epsilon isoform isoform X1 [Apis mellifera]
1488	gi|571531523	128.13	9	6	6	104400	PREDICTED: probable helicase with zinc finger domain [Apis mellifera]
1489	gi|1032001421	120.89	20	6	6	42825	PREDICTED: mevalonate kinase isoform X2 [Apis mellifera]
1519	gi|66545722	145.79	37	6	6	20783	PREDICTED: COMM domain-containing protein 4 [Apis mellifera]
1525	gi|66561731	169.12	24	6	6	39065	PREDICTED: phosphoribosyl pyrophosphate synthase-associated protein 2 [Apis mellifera]
1540	gi|328791803	146.92	10	6	6	107013	PREDICTED: nuclear pore complex protein Nup107 [Apis mellifera]
1547	gi|571573186	100.5	5	7	6	207870	PREDICTED: Golgi-specific brefeldin A-resistance guanine nucleotide exchange factor 1 [Apis mellifera]
1552	gi|66507739	131.5	29	6	6	38741	PREDICTED: cysteine and histidine-rich domain-containing protein [Apis mellifera]
1564	gi|328789595	148.18	6	6	6	147424	PREDICTED: multidrug resistance protein homolog 49 isoform X1 [Apis mellifera]
1576	gi|1032013931	117.36	11	6	6	86708	PREDICTED: long-chain fatty acid transport protein 4 [Apis mellifera]
1584	gi|110755983	164.53	50	6	6	16591	PREDICTED: coiled-coil domain-containing protein 58 [Apis mellifera]
1600	gi|1032011467	131.33	6	6	6	147116	PREDICTED: dynactin subunit 1 [Apis mellifera]
1601	gi|66564438	130.55	36	6	6	27215	PREDICTED: glutathione S-transferase theta-1 [Apis mellifera]
1610	gi|328781872	135.76	31	6	6	31722	PREDICTED: N(G) N(G)-dimethylarginine dimethylaminohydrolase 1 isoform X1 [Apis mellifera]
1613	gi|571522034	155.02	6	6	6	174082	PREDICTED: multidrug resistance-associated protein 1 [Apis mellifera]
1637	gi|48097608	152.8	25	6	6	39532	PREDICTED: translation initiation factor eIF-2B subunit beta [Apis mellifera]
1641	gi|1032007083	141.71	9	6	6	106116	PREDICTED: protein unc-45 homolog B [Apis mellifera]
1648	gi|1032019610	162.45	38	6	6	13950	PREDICTED: succinyl-CoA ligase [GDP-forming] subunit beta mitochondrial-like [Apis mellifera]
1656	gi|571539223	107.61	21	6	6	50149	PREDICTED: zinc finger protein 543-like isoform X1 [Apis mellifera]
1664	gi|571557650	147.85	53	6	6	16072	PREDICTED: prefoldin subunit 4 [Apis mellifera]
1679	gi|571566319	118.72	11	6	6	85935	PREDICTED: ATP-dependent RNA helicase DDX42 [Apis mellifera]
1681	gi|66510482	169.29	9	6	6	102055	PREDICTED: paramyosin long form-like [Apis mellifera]
1687	gi|1032018607	117.41	47	6	6	17264	PREDICTED: protein mago nashi homolog [Apis mellifera]
1698	gi|66523552	137.96	22	6	6	49080	PREDICTED: actin-like protein 6B [Apis mellifera]
1718	gi|1031996266	133.1	4	6	6	217925	PREDICTED: ATP-dependent helicase brm [Apis mellifera]
1720	gi|1032015395	153.18	11	6	6	70916	PREDICTED: protein dead ringer-like isoform X1 [Apis mellifera]
1724	gi|1032001433	121.89	11	6	6	104131	PREDICTED: N-alpha-acetyltransferase 25 NatB auxiliary subunit isoform X1 [Apis mellifera]
1725	gi|66530332	132.79	12	6	6	89395	PREDICTED: cell division cycle 5-like protein [Apis mellifera]
1733	gi|1032021162	135.54	17	6	6	64578	PREDICTED: paxillin isoform X1 [Apis mellifera]
1734	gi|1032028012	136.44	9	6	6	141310	PREDICTED: neurexin-4 isoform X3 [Apis mellifera]
1735	gi|571574918	139.55	14	6	6	55757	PREDICTED: glutamate decarboxylase 1 [Apis mellifera]
1763	gi|1032023364	116.96	15	6	6	64426	PREDICTED: ATP-dependent Clp protease ATP-binding subunit clpX-like mitochondrial isoform X1 [Apis mellifera]
1771	gi|571518333	91.9	20	6	6	55042	PREDICTED: TRPL translocation defect protein 14 isoform X1 [Apis mellifera]
1775	gi|1032006370	146.91	16	6	6	58224	PREDICTED: cytochrome P450 6k1 [Apis mellifera]
1792	gi|328786997	106.37	8	6	6	112415	PREDICTED: exosome complex exonuclease RRP44 [Apis mellifera]
1818	gi|1032022888	106.8	3	6	6	372279	PREDICTED: neurobeachin [Apis mellifera]
1835	gi|1032018132	122.95	20	6	6	63292	PREDICTED: LOW QUALITY PROTEIN: NEDD8-activating enzyme E1 regulatory subunit [Apis mellifera]
1847	gi|48097023	117.43	16	6	6	56123	PREDICTED: F-box-like/WD repeat-containing protein TBL1XR1 [Apis mellifera]
1853	gi|1031998519	99.26	6	6	6	147198	PREDICTED: peroxidasin [Apis mellifera]
1854	gi|48143341	119.04	30	6	6	31125	PREDICTED: 39S ribosomal protein L46 mitochondrial [Apis mellifera]
1884	gi|110759379	133.88	14	6	6	87952	PREDICTED: protein bicaudal D isoform X3 [Apis mellifera]
2025	gi|1032001958	124.19	22	6	6	45099	PREDICTED: uncharacterized protein LOC413792 partial [Apis mellifera]
2081	gi|571561783	102.36	3	6	6	311529	PREDICTED: E3 ubiquitin-protein ligase UBR5 isoform X1 [Apis mellifera]
5	gi|1032003996	601.19	84	259	5	51071	PREDICTED: major royal jelly protein 2 isoform X1 [Apis mellifera]
283	gi|110765973	142.83	43	5	5	8875	PREDICTED: 60S ribosomal protein L38 [Apis mellifera]
464	gi|571528288	135.8	50	5	5	6586	PREDICTED: 40S ribosomal protein S29 isoform X1 [Apis mellifera]
515	gi|1032017963	170.23	39	5	5	12813	PREDICTED: 60S ribosomal protein L37a [Apis mellifera]
590	gi|1032016444	161.89	40	5	5	9623	PREDICTED: LOW QUALITY PROTEIN: 40S ribosomal protein S27 [Apis mellifera]
760	gi|1032011775	210.4	8	5	5	45768	PREDICTED: uncharacterized protein LOC409090 [Apis mellifera]
766	gi|1032018274	120.31	23	5	5	21634	PREDICTED: acyl carrier protein mitochondrial isoform X3 [Apis mellifera]
807	gi|1031996910	237.49	48	10	5	21539	PREDICTED: nucleosome assembly protein 1-like 1 partial [Apis mellifera]
808	gi|110759374	150.18	30	5	5	17061	PREDICTED: CCHC-type zinc finger protein CG3800 [Apis mellifera]
838	gi|5834928	211.68	32	5	5	26664	cytochrome c oxidase subunit II (mitochondrion) [Apis mellifera ligustica]
887	gi|1032017165	153.49	32	6	5	31518	PREDICTED: ras-related protein Rab-37 isoform X2 [Apis mellifera]
919	gi|571519681	171.51	61	5	5	8214	PREDICTED: nuclear protein 1 [Apis mellifera]
933	gi|571542352	149.46	25	5	5	24382	PREDICTED: ras-related protein Rab-11A [Apis mellifera]
936	gi|66529630	176.19	20	5	5	21091	PREDICTED: transmembrane and coiled-coil domain-containing protein 1 [Apis mellifera]
945	gi|1031994814	162.96	61	5	5	11764	PREDICTED: 12 kDa FK506-binding protein [Apis mellifera]
957	gi|110762818	194.84	29	5	5	13076	PREDICTED: synaptobrevin-1 [Apis mellifera]
964	gi|110762783	207.39	22	5	5	22413	PREDICTED: 28 kDa heat- and acid-stable phosphoprotein-like [Apis mellifera]
985	gi|1032030071	135.85	41	5	5	16257	PREDICTED: single-stranded DNA-binding protein mitochondrial [Apis mellifera]
1000	gi|66553147	167.87	38	5	5	13812	PREDICTED: V-type proton ATPase subunit G [Apis mellifera]
1023	gi|48138794	194.33	54	5	5	15783	PREDICTED: cytochrome b5-like isoform X1 [Apis mellifera]
1028	gi|571548282	127.75	5	5	5	152224	PREDICTED: xanthine dehydrogenase isoform X1 [Apis mellifera]
1030	gi|328779916	201.11	37	5	5	17907	PREDICTED: H/ACA ribonucleoprotein complex subunit 2-like protein [Apis mellifera]
1038	gi|66522232	154.66	35	6	5	22439	PREDICTED: isochorismatase domain-containing protein 2-like [Apis mellifera]
1082	gi|328777355	179.24	38	5	5	24528	PREDICTED: partner of Y14 and mago-like [Apis mellifera]
1102	gi|328788967	181.12	23	5	5	31777	PREDICTED: enoyl-CoA delta isomerase 1 mitochondrial-like [Apis mellifera]
1106	gi|66550828	159.93	29	5	5	27299	PREDICTED: NECAP-like protein CG9132 isoform X1 [Apis mellifera]
1122	gi|1032021390	174.4	34	5	5	30724	PREDICTED: protein NPC2 homolog [Apis mellifera]
1123	gi|571536514	125.74	40	5	5	11133	PREDICTED: ATP synthase subunit g mitochondrial-like [Apis mellifera]
1156	gi|328780126	154.15	22	5	5	30543	PREDICTED: charged multivesicular body protein 5 [Apis mellifera]
1159	gi|110757341	148.76	63	5	5	9818	PREDICTED: mitochondrial import inner membrane translocase subunit Tim8 [Apis mellifera]
1166	gi|328784509	169.36	14	6	5	66627	PREDICTED: putative uncharacterized protein DDB_G0277255 [Apis mellifera]
1171	gi|328786212	150.32	12	5	5	82182	PREDICTED: tubulin-specific chaperone E-like [Apis mellifera]
1178	gi|1032011649	163.38	9	6	5	83855	PREDICTED: ABC transporter G family member 20-like [Apis mellifera]
1231	gi|571506597	157.17	19	5	5	25424	PREDICTED: histone H1.2-like [Apis mellifera]
1241	gi|571509939	133.97	18	5	5	41416	PREDICTED: protein Mo25 isoform X1 [Apis mellifera]
1250	gi|1032026851	154.15	19	5	5	43117	PREDICTED: sex-lethal homolog isoform X2 [Apis mellifera]
1254	gi|328782051	159.11	32	5	5	32705	PREDICTED: uncharacterized protein LOC409057 isoform X2 [Apis mellifera]
1259	gi|328780209	126.1	20	5	5	20551	PREDICTED: E3 ubiquitin-protein ligase RNF185-like [Apis mellifera]
1266	gi|66561608	119.62	13	5	5	52771	PREDICTED: UDP-N-acetylhexosamine pyrophosphorylase [Apis mellifera]
1279	gi|334883143	149.19	15	5	5	45237	quinone oxidoreductase-like protein 2-like [Apis mellifera]
1284	gi|571500246	181.65	12	5	5	65150	PREDICTED: zinc finger CCCH domain-containing protein 11A-like [Apis mellifera]
1288	gi|571552472	137.1	16	5	5	45921	PREDICTED: ras-related GTP-binding protein D isoform X1 [Apis mellifera]
1289	gi|110764370	121.51	52	5	5	14610	PREDICTED: NADH dehydrogenase [ubiquinone] 1 beta subcomplex subunit 7 [Apis mellifera]
1292	gi|1032000208	131.71	38	5	5	16234	PREDICTED: probable NADH dehydrogenase [ubiquinone] 1 alpha subcomplex subunit 12 [Apis mellifera]
1295	gi|110762636	142.28	9	5	5	77957	PREDICTED: membralin-like isoform X1 [Apis mellifera]
1311	gi|1032003218	165.71	19	5	5	42273	PREDICTED: glycerophosphodiester phosphodiesterase 1 [Apis mellifera]
1314	gi|328780829	169.16	43	5	5	19511	PREDICTED: ER membrane protein complex subunit 4 [Apis mellifera]
1338	gi|571561914	182.6	37	5	5	14978	PREDICTED: glutaredoxin-related protein 5 mitochondrial [Apis mellifera]
1340	gi|66517714	131.22	31	5	5	29954	PREDICTED: DCN1-like protein 1 isoform X1 [Apis mellifera]
1341	gi|66509265	146.37	21	5	5	49825	PREDICTED: protein enabled [Apis mellifera]
1348	gi|1032027646	145.56	15	5	5	58904	PREDICTED: synaptic vesicle glycoprotein 2C-like isoform X2 [Apis mellifera]
1354	gi|1032009268	145.2	20	5	5	46451	PREDICTED: fumarylacetoacetase [Apis mellifera]
1365	gi|328787123	164.87	19	5	5	37165	PREDICTED: dehydrogenase/reductase SDR family member 7 [Apis mellifera]
1367	gi|48104167	172.95	48	8	5	14748	PREDICTED: probable nuclear transport factor 2 isoform X1 [Apis mellifera]
1369	gi|66533783	173	67	5	5	10465	PREDICTED: U6 snRNA-associated Sm-like protein LSm8 [Apis mellifera]
1373	gi|1032007970	176.45	23	7	5	44834	PREDICTED: oxygen-dependent coproporphyrinogen-III oxidase [Apis mellifera]
1377	gi|66550432	144.36	14	5	5	51466	PREDICTED: probable ATP-dependent RNA helicase DDX47 [Apis mellifera]
1380	gi|1032006533	198.29	17	5	5	39382	PREDICTED: peptidyl-prolyl cis-trans isomerase FKBP8 isoform X3 [Apis mellifera]
1384	gi|110750888	170.07	43	5	5	20422	PREDICTED: malignant T-cell-amplified sequence 1 homolog [Apis mellifera]
1399	gi|571546465	127.22	9	5	5	69189	PREDICTED: WD repeat-containing protein 43 [Apis mellifera]
1401	gi|66521086	157.79	40	5	5	19444	PREDICTED: protein PBDC1 [Apis mellifera]
1404	gi|571509375	154.31	30	5	5	18894	PREDICTED: uncharacterized protein LOC725712 [Apis mellifera]
1409	gi|1032028935	127.99	6	5	5	76801	PREDICTED: uncharacterized protein LOC409232 [Apis mellifera]
1412	gi|571556580	145.42	23	5	5	35882	PREDICTED: lipid droplet-associated hydrolase [Apis mellifera]
1414	gi|1032007090	124.32	22	5	5	27418	PREDICTED: gamma-interferon-inducible lysosomal thiol reductase-like [Apis mellifera]
1428	gi|571559277	140.53	21	5	5	35119	PREDICTED: transcription elongation factor S-II isoform X1 [Apis mellifera]
1432	gi|1032017362	127.96	11	6	5	70799	PREDICTED: pescadillo homolog isoform X1 [Apis mellifera]
1433	gi|66509892	113.8	21	5	5	21204	PREDICTED: cdc42 homolog isoform X1 [Apis mellifera]
1436	gi|1032015060	168.22	25	5	5	29833	PREDICTED: uncharacterized protein LOC552356 isoform X1 [Apis mellifera]
1449	gi|1032018865	172.32	37	5	5	22948	PREDICTED: uncharacterized protein LOC100576765 [Apis mellifera]
1456	gi|571547921	142.34	26	5	5	47225	PREDICTED: cleavage stimulation factor subunit 2 isoform X2 [Apis mellifera]
1461	gi|1031995413	154.88	14	5	5	56305	PREDICTED: alpha-L-fucosidase isoform X1 [Apis mellifera]
1462	gi|110756556	166.89	23	5	5	45139	PREDICTED: nucleoporin SEH1 [Apis mellifera]
1465	gi|328790379	106.25	22	6	5	35580	PREDICTED: mitochondrial carrier homolog 2 isoform X2 [Apis mellifera]
1466	gi|66564973	124.84	16	5	5	41753	PREDICTED: beta-parvin [Apis mellifera]
1469	gi|110756881	119.97	32	5	5	28309	PREDICTED: isopentenyl-diphosphate Delta-isomerase 1 isoform X1 [Apis mellifera]
1486	gi|110764759	112.99	47	5	5	26514	PREDICTED: NAD(P)H-hydrate epimerase [Apis mellifera]
1490	gi|328784195	116.14	28	5	5	12017	PREDICTED: thioredoxin-2 [Apis mellifera]
1493	gi|1032004102	139.55	15	5	5	45124	PREDICTED: chitinase domain-containing protein 1 partial [Apis mellifera]
1497	gi|1031996333	139.81	41	5	5	15183	PREDICTED: protein MEMO1-like partial [Apis mellifera]
1506	gi|571556448	128.55	10	5	5	85585	PREDICTED: paraplegin [Apis mellifera]
1510	gi|1032005517	142.14	9	5	5	98519	PREDICTED: pre-rRNA processing protein FTSJ3 [Apis mellifera]
1518	gi|328783748	127.15	10	5	5	64022	PREDICTED: dnaJ homolog subfamily C member 11 [Apis mellifera]
1526	gi|328779619	138.11	14	5	5	61362	PREDICTED: glutamate decarboxylase isoform X1 [Apis mellifera]
1527	gi|1032025994	104.67	14	5	5	38833	PREDICTED: ribosome biogenesis regulatory protein homolog [Apis mellifera]
1533	gi|66529931	148.31	64	5	5	13745	PREDICTED: V-type proton ATPase subunit F [Apis mellifera]
1548	gi|1032026474	132	7	5	5	98903	PREDICTED: protein Red-like [Apis mellifera]
1549	gi|328778061	132.51	18	5	5	42386	PREDICTED: peroxisomal biogenesis factor 3 [Apis mellifera]
1567	gi|1032026075	143.58	6	5	5	134654	PREDICTED: transcription elongation regulator 1 isoform X3 [Apis mellifera]
1569	gi|328782255	181.72	23	5	5	45195	PREDICTED: N-acetylglucosamine-6-phosphate deacetylase [Apis mellifera]
1571	gi|1031997503	107.87	5	5	5	146839	PREDICTED: ER degradation-enhancing alpha-mannosidase-like protein 3 [Apis mellifera]
1581	gi|1032004795	175.69	55	5	5	13972	PREDICTED: uncharacterized protein LOC551528 isoform X2 [Apis mellifera]
1582	gi|571570081	106.4	22	5	5	35100	PREDICTED: adapter molecule Crk [Apis mellifera]
1590	gi|1032024542	135.41	32	5	5	23427	PREDICTED: ras-related protein Rab-5C [Apis mellifera]
1602	gi|571503690	128.34	23	5	5	27207	PREDICTED: uncharacterized protein LOC551557 [Apis mellifera]
1604	gi|1032009490	118.52	5	5	5	122128	PREDICTED: uncharacterized protein LOC725621 [Apis mellifera]
1606	gi|1032006286	133.48	10	5	5	96657	PREDICTED: serine/threonine-protein phosphatase 6 regulatory subunit 3 isoform X2 [Apis mellifera]
1619	gi|1032012167	128.87	9	5	5	66723	PREDICTED: alpha-1 6-mannosyl-glycoprotein 2-beta-N-acetylglucosaminyltransferase isoform X2 [Apis mellifera]
1642	gi|1032019700	154.71	17	5	5	44364	PREDICTED: L-2-hydroxyglutarate dehydrogenase mitochondrial isoform X2 [Apis mellifera]
1643	gi|328792060	119.99	7	5	5	127481	PREDICTED: DNA-directed RNA polymerase I subunit RPA2 [Apis mellifera]
1650	gi|571526495	130.25	19	5	5	34679	PREDICTED: regulator of microtubule dynamics protein 1-like isoform X1 [Apis mellifera]
1663	gi|571556517	155.11	30	5	5	29431	PREDICTED: rhythmically expressed gene 2 protein-like [Apis mellifera]
1665	gi|328788343	149.69	18	5	5	49769	PREDICTED: putative 28S ribosomal protein S5 mitochondrial isoform X2 [Apis mellifera]
1672	gi|571525142	117.6	8	5	5	102161	PREDICTED: SAFB-like transcription modulator [Apis mellifera]
1674	gi|1032002265	115.1	41	5	5	26293	PREDICTED: pseudouridine-5'-phosphatase-like isoform X1 [Apis mellifera]
1676	gi|1032009629	152.54	20	5	5	50717	PREDICTED: protein HGV2 [Apis mellifera]
1680	gi|571571715	131.43	12	5	5	65063	PREDICTED: poly(A) RNA polymerase mitochondrial [Apis mellifera]
1682	gi|1032018484	123.93	8	6	5	101884	PREDICTED: oxysterol-binding protein-related protein 8 isoform X1 [Apis mellifera]
1684	gi|328786818	155.74	13	5	5	68248	PREDICTED: MAGUK p55 subfamily member 6 isoform X2 [Apis mellifera]
1686	gi|1031997515	118.17	5	5	5	161453	PREDICTED: LOW QUALITY PROTEIN: rab3 GTPase-activating protein non-catalytic subunit [Apis mellifera]
1690	gi|328777655	118.89	11	6	5	49320	PREDICTED: acylglycerol kinase mitochondrial [Apis mellifera]
1694	gi|571553048	137.79	16	5	5	44970	PREDICTED: ancient ubiquitous protein 1-like isoform X1 [Apis mellifera]
1697	gi|571545547	127.25	16	5	5	52015	PREDICTED: protein DDI1 homolog 2 isoform X1 [Apis mellifera]
1701	gi|328788939	145.2	11	5	5	91991	PREDICTED: DNA replication licensing factor Mcm3 [Apis mellifera]
1703	gi|328793847	103.03	40	5	5	19020	PREDICTED: ubiquitin-conjugating enzyme E2 G2 isoform X1 [Apis mellifera]
1708	gi|48101238	119.8	25	5	5	24728	PREDICTED: 28S ribosomal protein S10 mitochondrial-like [Apis mellifera]
1728	gi|1032020669	93.87	6	5	5	99511	PREDICTED: uncharacterized protein LOC411058 [Apis mellifera]
1730	gi|1031995855	170.3	45	5	5	13781	PREDICTED: ragulator complex protein LAMTOR2 [Apis mellifera]
1732	gi|571544977	130.66	8	5	5	75098	PREDICTED: ATP-binding cassette sub-family F member 3 isoform X2 [Apis mellifera]
1736	gi|1032006470	90.44	23	5	5	39221	PREDICTED: glyoxylate reductase/hydroxypyruvate reductase isoform X2 [Apis mellifera]
1744	gi|571510476	95.09	14	5	5	45614	PREDICTED: zinc finger CCCH domain-containing protein 15 homolog [Apis mellifera]
1753	gi|1032024803	144.41	27	5	5	36991	PREDICTED: protein phosphatase 1 regulatory subunit 7 [Apis mellifera]
1767	gi|328782216	137.15	17	5	5	75033	PREDICTED: TBC1 domain family member 23 [Apis mellifera]
1772	gi|571576399	154.73	11	5	5	84811	PREDICTED: soluble scavenger receptor cysteine-rich domain-containing protein SSC5D [Apis mellifera]
1773	gi|1032002385	136.9	27	5	5	22137	PREDICTED: 28S ribosomal protein S18b mitochondrial [Apis mellifera]
1774	gi|1032019025	158.9	16	5	5	56475	PREDICTED: long-chain fatty acid transport protein 1 isoform X2 [Apis mellifera]
1780	gi|571575398	127.61	30	5	5	32519	PREDICTED: peroxisomal biogenesis factor 19 isoform X1 [Apis mellifera]
1783	gi|571576979	127.86	15	5	5	65738	PREDICTED: uncharacterized protein LOC100577578 [Apis mellifera]
1785	gi|328776808	152.57	28	5	5	21347	PREDICTED: calexcitin-2 [Apis mellifera]
1799	gi|571543206	107.8	17	5	5	42910	PREDICTED: flap endonuclease 1 [Apis mellifera]
1800	gi|58585110	113.43	20	5	5	45268	type I inositol 1 4 5-trisphosphate 5-phosphatase [Apis mellifera]
1813	gi|571561381	106.69	7	5	5	125995	PREDICTED: ubiquitin conjugation factor E4 B isoform X1 [Apis mellifera]
1819	gi|571573795	120.79	4	5	5	143056	PREDICTED: RRP12-like protein [Apis mellifera]
1821	gi|1031996260	121.53	18	5	5	33869	PREDICTED: mitochondrial glutamate carrier 1-like [Apis mellifera]
1824	gi|328788017	123.04	20	5	5	56124	PREDICTED: histone deacetylase Rpd3 [Apis mellifera]
1825	gi|328793536	107.23	26	5	5	34660	PREDICTED: cell differentiation protein RCD1 homolog [Apis mellifera]
1848	gi|571509256	118.6	29	5	5	27951	PREDICTED: BTB/POZ domain-containing protein KCTD16 [Apis mellifera]
1863	gi|571500833	150.9	13	5	5	43861	PREDICTED: rhomboid-related protein 2 isoform X1 [Apis mellifera]
1880	gi|66509665	112.87	13	5	5	50362	PREDICTED: bystin [Apis mellifera]
1886	gi|1032018734	121.53	19	5	5	49633	PREDICTED: cystathionine-beta-synthase isoform X1 [Apis mellifera]
1889	gi|571539230	138.92	20	5	5	44487	PREDICTED: S-adenosylmethionine synthase isoform X2 [Apis mellifera]
1898	gi|66512029	131.97	24	5	5	32167	PREDICTED: ubiquinone biosynthesis protein COQ9 mitochondrial [Apis mellifera]
1899	gi|66516850	137.95	20	5	5	48516	PREDICTED: coiled-coil domain-containing protein 6 [Apis mellifera]
1900	gi|66508562	121.3	33	5	5	31553	PREDICTED: S-methyl-5'-thioadenosine phosphorylase-like [Apis mellifera]
1908	gi|328784913	104.95	18	5	5	31968	PREDICTED: 39S ribosomal protein L9 mitochondrial [Apis mellifera]
1932	gi|328787224	151.64	4	5	5	235460	PREDICTED: HEAT repeat-containing protein 1 isoform X1 [Apis mellifera]
1934	gi|1032021344	101.77	2	5	5	521272	PREDICTED: LOW QUALITY PROTEIN: baculoviral IAP repeat-containing protein 6 [Apis mellifera]
1946	gi|328782224	106.03	12	5	5	89885	PREDICTED: asparagine-rich protein-like [Apis mellifera]
1947	gi|328780081	124.66	8	5	5	107499	PREDICTED: RNA-binding protein 26 [Apis mellifera]
1949	gi|328787695	79.55	10	5	5	89184	PREDICTED: spermatogenesis-associated protein 5 [Apis mellifera]
1951	gi|1032018150	116.19	3	5	5	250186	PREDICTED: protein crumbs [Apis mellifera]
1952	gi|571566843	127.56	17	5	5	71105	PREDICTED: peroxisomal targeting signal 1 receptor [Apis mellifera]
1958	gi|571522945	104.35	13	5	5	49395	PREDICTED: NEDD8-activating enzyme E1 catalytic subunit [Apis mellifera]
1962	gi|1031996304	100.56	18	5	5	51126	PREDICTED: glutamate-rich WD repeat-containing protein 1 [Apis mellifera]
2019	gi|1032029425	128.94	32	5	5	34264	PREDICTED: protein N-terminal asparagine amidohydrolase [Apis mellifera]
2044	gi|1032000030	72.39	8	5	5	62882	PREDICTED: T-complex protein 11-like protein 1 [Apis mellifera]
2050	gi|1032026151	119.32	8	5	5	123858	PREDICTED: thyrotropin-releasing hormone-degrading ectoenzyme-like isoform X2 [Apis mellifera]
2089	gi|1032012525	72.37	3	5	5	187927	PREDICTED: serine/threonine-protein kinase 10-A isoform X1 [Apis mellifera]
2136	gi|328791524	118.89	11	5	5	65084	PREDICTED: 28S ribosomal protein S30 mitochondrial [Apis mellifera]
2154	gi|1032024908	102.86	1	5	5	726742	PREDICTED: microtubule-associated protein futsch [Apis mellifera]
2196	gi|1032025091	92.4	10	5	5	82309	PREDICTED: cytoplasmic polyadenylation element-binding protein 2 [Apis mellifera]
2205	gi|1032004523	122.88	6	5	5	128680	PREDICTED: nuclear pore complex protein Nup133 [Apis mellifera]
75	gi|328788413	431.65	79	51	4	49005	PREDICTED: uncharacterized protein LOC412543 isoform X2 [Apis mellifera]
162	gi|328784577	407.31	60	45	4	68985	PREDICTED: nicotinate phosphoribosyltransferase isoform X1 [Apis mellifera]
226	gi|110757651	292.88	56	19	4	25565	PREDICTED: alpha-crystallin B chain isoform X1 [Apis mellifera]
258	gi|1032029465	358.14	50	26	4	23425	PREDICTED: reticulon-1-A isoform X5 [Apis mellifera]
463	gi|1032008196	299.72	42	24	4	53720	PREDICTED: venom serine carboxypeptidase isoform X1 [Apis mellifera]
485	gi|1032004425	234.95	28	17	4	43818	PREDICTED: serine-arginine protein 55 isoform X1 [Apis mellifera]
553	gi|571507378	234.19	57	15	4	29196	PREDICTED: tropomyosin-1 isoforms 9A/A/B isoform X23 [Apis mellifera]
660	gi|328792922	298.32	42	12	4	43203	PREDICTED: proteasomal ubiquitin receptor ADRM1 isoform X1 [Apis mellifera]
767	gi|571561875	204.53	41	11	4	30407	PREDICTED: 26S proteasome non-ATPase regulatory subunit 8 isoform X1 [Apis mellifera]
771	gi|571542313	192.45	44	4	4	15416	PREDICTED: small nuclear ribonucleoprotein Sm D3 [Apis mellifera]
805	gi|67010041	137.25	5	5	4	48688	major royal jelly protein 9 precursor [Apis mellifera]
866	gi|66506276	198.79	36	4	4	13699	PREDICTED: uncharacterized protein LOC551541 [Apis mellifera]
1012	gi|1032026454	186.76	27	4	4	28246	PREDICTED: LDLR chaperone boca [Apis mellifera]
1024	gi|239787841	127.4	20	4	4	22733	small ribonucleoprotein particle protein B [Apis mellifera]
1041	gi|1032027862	164.79	22	4	4	25577	PREDICTED: ER membrane protein complex subunit 10 [Apis mellifera]
1054	gi|1032021455	161.83	33	4	4	15265	PREDICTED: mitochondrial import receptor subunit TOM22 homolog isoform X2 [Apis mellifera]
1095	gi|110756153	127.2	28	4	4	20163	PREDICTED: actin-related protein 2/3 complex subunit 3 [Apis mellifera]
1137	gi|110749879	156.4	45	4	4	7565	PREDICTED: H/ACA ribonucleoprotein complex subunit 3 [Apis mellifera]
1193	gi|66511756	153.65	32	4	4	21674	PREDICTED: NADH dehydrogenase [ubiquinone] 1 beta subcomplex subunit 8 mitochondrial [Apis mellifera]
1205	gi|66506397	145.01	23	4	4	36409	PREDICTED: UBX domain-containing protein 1 [Apis mellifera]
1208	gi|66509459	151.77	27	4	4	13573	PREDICTED: probable small nuclear ribonucleoprotein Sm D1 [Apis mellifera]
1210	gi|1032002270	162.51	39	4	4	16900	PREDICTED: riboflavin kinase [Apis mellifera]
1243	gi|66508954	135.91	38	4	4	12333	PREDICTED: signal recognition particle 14 kDa protein [Apis mellifera]
1255	gi|328778987	164.09	39	4	4	10232	PREDICTED: cytochrome b-c1 complex subunit 6 mitochondrial [Apis mellifera]
1263	gi|571539077	140.18	29	4	4	27267	PREDICTED: protein YIPF5 [Apis mellifera]
1282	gi|571569186	157.76	13	4	4	26730	PREDICTED: B-cell receptor-associated protein 31-like [Apis mellifera]
1293	gi|571533174	144.02	36	4	4	13954	PREDICTED: tubulin-specific chaperone A-like isoform X2 [Apis mellifera]
1294	gi|1032006326	135.29	22	4	4	22908	PREDICTED: ras-related protein Ral-a isoform X1 [Apis mellifera]
1303	gi|571508650	106.92	3	6	4	224661	PREDICTED: neuroblastoma-amplified sequence [Apis mellifera]
1319	gi|571525189	132.73	28	4	4	9755	PREDICTED: cytochrome c oxidase subunit NDUFA4 [Apis mellifera]
1320	gi|571542705	112.46	22	4	4	22760	PREDICTED: synaptobrevin homolog YKT6 [Apis mellifera]
1325	gi|66504030	143.48	22	4	4	18509	PREDICTED: S-phase kinase-associated protein 1 [Apis mellifera]
1337	gi|1032014924	158.25	7	4	4	95301	PREDICTED: ataxin-2-like protein isoform X1 [Apis mellifera]
1342	gi|328790089	137.35	22	4	4	16021	PREDICTED: transcription elongation factor B polypeptide 1 isoform X1 [Apis mellifera]
1349	gi|66516828	120.53	38	4	4	14546	PREDICTED: programmed cell death protein 5 [Apis mellifera]
1366	gi|328785560	165.03	12	4	4	39323	PREDICTED: RING finger protein 121 isoform X1 [Apis mellifera]
1386	gi|328790489	115.59	27	5	4	24778	PREDICTED: 26S proteasome non-ATPase regulatory subunit 10-like [Apis mellifera]
1387	gi|48104474	155.17	47	4	4	14013	PREDICTED: NADH dehydrogenase [ubiquinone] iron-sulfur protein 6 mitochondrial [Apis mellifera]
1389	gi|110765104	114.62	17	4	4	29202	PREDICTED: derlin-1-like [Apis mellifera]
1403	gi|571530440	139.15	23	4	4	32118	PREDICTED: tetraspan membrane protein of hair cell stereocilia homolog isoform X1 [Apis mellifera]
1410	gi|328783062	99.73	20	4	4	27312	PREDICTED: C-factor isoform X1 [Apis mellifera]
1413	gi|571508647	100.23	9	4	4	51556	PREDICTED: COP9 signalosome complex subunit 2 [Apis mellifera]
1427	gi|48104416	158.96	26	4	4	29036	PREDICTED: ran-specific GTPase-activating protein-like isoform X1 [Apis mellifera]
1429	gi|110761032	155.46	5	4	4	79782	PREDICTED: uncharacterized protein LOC725324 isoform X1 [Apis mellifera]
1445	gi|1032024382	100.42	11	5	4	86344	PREDICTED: conserved oligomeric Golgi complex subunit 5 [Apis mellifera]
1450	gi|328782914	135.53	8	4	4	91188	PREDICTED: hepatocyte growth factor-regulated tyrosine kinase substrate [Apis mellifera]
1452	gi|110764380	136.5	9	4	4	47270	PREDICTED: multifunctional protein ADE2 [Apis mellifera]
1457	gi|48114125	158.88	26	4	4	24373	PREDICTED: Golgi SNAP receptor complex member 2 [Apis mellifera]
1470	gi|571566008	140.75	26	4	4	24685	PREDICTED: mitochondrial ribonuclease P protein 1 homolog [Apis mellifera]
1475	gi|571577961	155.28	30	4	4	22658	PREDICTED: coiled-coil domain-containing protein 25 isoform X2 [Apis mellifera]
1494	gi|571577112	110.8	9	4	4	55223	PREDICTED: CCA tRNA nucleotidyltransferase 1 mitochondrial-like isoform X1 [Apis mellifera]
1507	gi|335892823	138.39	16	4	4	43339	hsp90 co-chaperone Cdc37 [Apis mellifera]
1508	gi|110757619	122.79	23	4	4	20175	PREDICTED: ADP-ribosylation factor-like protein 1 [Apis mellifera]
1520	gi|240255421	155.05	36	4	4	12579	NADH dehydrogenase [ubiquinone] iron-sulfur protein 5 [Apis mellifera]
1523	gi|328784439	115.34	24	4	4	22691	PREDICTED: 5-formyltetrahydrofolate cyclo-ligase [Apis mellifera]
1524	gi|571567264	112.8	25	4	4	30043	PREDICTED: peroxisomal membrane protein PEX14 [Apis mellifera]
1528	gi|1032006762	145.61	29	4	4	19219	PREDICTED: uncharacterized protein LOC102653864 [Apis mellifera]
1532	gi|328776992	126.15	17	4	4	36845	PREDICTED: sideroflexin-2 [Apis mellifera]
1534	gi|1032019065	135.83	51	4	4	10802	PREDICTED: dynein light chain roadblock-type 2 [Apis mellifera]
1541	gi|1032029025	136.5	15	4	4	47889	PREDICTED: tropomodulin isoform X5 [Apis mellifera]
1550	gi|1032012603	132.32	8	4	4	79335	PREDICTED: angiotensin-converting enzyme isoform X1 [Apis mellifera]
1553	gi|571521365	160.31	20	4	4	36964	PREDICTED: sodium/potassium-transporting ATPase subunit beta-2 [Apis mellifera]
1555	gi|48095204	151.45	17	4	4	35986	PREDICTED: sodium/potassium-transporting ATPase subunit beta-2-like [Apis mellifera]
1559	gi|507418844	146.52	20	4	4	33605	syntaxin 1A [Apis mellifera]
1570	gi|571517445	93.12	6	4	4	98964	PREDICTED: pre-mRNA-splicing factor SYF1 [Apis mellifera]
1577	gi|1032021929	128.18	8	4	4	101802	PREDICTED: transportin-1 [Apis mellifera]
1583	gi|328792164	141.25	24	4	4	46604	PREDICTED: protein lunapark-B [Apis mellifera]
1586	gi|571515652	121.89	18	4	4	29164	PREDICTED: Krueppel homolog 2 [Apis mellifera]
1588	gi|1032012634	127.09	16	4	4	26863	PREDICTED: dnaJ homolog subfamily C member 5 isoform X1 [Apis mellifera]
1592	gi|1032002361	115.47	25	4	4	20111	PREDICTED: protein tyrosine phosphatase type IVA 1 [Apis mellifera]
1611	gi|48106841	136.56	20	4	4	41664	PREDICTED: cAMP-dependent protein kinase type I regulatory subunit isoform X1 [Apis mellifera]
1615	gi|1032016908	110.21	13	4	4	43225	PREDICTED: uncharacterized protein LOC725167 isoform X1 [Apis mellifera]
1620	gi|66518140	121.43	20	4	4	31190	PREDICTED: proteasome inhibitor PI31 subunit isoform X1 [Apis mellifera]
1629	gi|571503450	110.48	19	4	4	39673	PREDICTED: torsin-1A [Apis mellifera]
1635	gi|1032016154	138.55	7	4	4	102902	PREDICTED: LOW QUALITY PROTEIN: RNA-binding protein 25-like [Apis mellifera]
1646	gi|1032000904	139.58	12	4	4	70055	PREDICTED: atypical protein kinase C isoform X3 [Apis mellifera]
1647	gi|48112647	119.17	12	4	4	56189	PREDICTED: tRNA-splicing ligase RtcB homolog [Apis mellifera]
1653	gi|66535270	126.14	12	4	4	58925	PREDICTED: succinyl-CoA:3-ketoacid coenzyme A transferase 1 mitochondrial [Apis mellifera]
1654	gi|1032014360	104.61	5	4	4	122447	PREDICTED: nucleolar protein 6 [Apis mellifera]
1660	gi|66546729	133.63	19	5	4	40373	PREDICTED: guanine nucleotide-binding protein G(i) subunit alpha [Apis mellifera]
1666	gi|1032024076	117.43	7	4	4	104773	PREDICTED: rab3 GTPase-activating protein catalytic subunit isoform X2 [Apis mellifera]
1667	gi|328778384	124.8	7	4	4	84345	PREDICTED: probable glutamine-dependent NAD(+) synthetase [Apis mellifera]
1677	gi|571555032	103.88	4	4	4	149781	PREDICTED: serine/threonine-protein kinase mig-15 [Apis mellifera]
1691	gi|1031996741	151.75	25	5	4	35069	PREDICTED: serine/threonine-protein phosphatase 4 catalytic subunit [Apis mellifera]
1695	gi|328789252	120.2	8	4	4	80495	PREDICTED: myoneurin-like [Apis mellifera]
1699	gi|66522796	106.3	22	4	4	28100	PREDICTED: pyridoxine-5'-phosphate oxidase-like [Apis mellifera]
1705	gi|66559327	144.73	18	4	4	52803	PREDICTED: serine palmitoyltransferase 1 [Apis mellifera]
1706	gi|328791545	129.54	43	4	4	16465	PREDICTED: bis(5'-nucleosyl)-tetraphosphatase [asymmetrical] [Apis mellifera]
1709	gi|48139441	98.57	25	4	4	26490	PREDICTED: L-xylulose reductase [Apis mellifera]
1722	gi|571507998	133.81	17	4	4	48291	PREDICTED: senecionine N-oxygenase-like [Apis mellifera]
1726	gi|1031997802	101.14	7	4	4	85758	PREDICTED: zinc finger protein on ecdysone puffs isoform X1 [Apis mellifera]
1727	gi|1032023141	136.3	7	4	4	98139	PREDICTED: uncharacterized protein DDB_G0283697 isoform X1 [Apis mellifera]
1729	gi|1031997435	127.09	8	4	4	83179	PREDICTED: uncharacterized protein LOC413056 [Apis mellifera]
1731	gi|1031995535	122.98	4	4	4	132919	PREDICTED: uncharacterized protein LOC100576799 [Apis mellifera]
1737	gi|571536590	129.03	22	4	4	27117	PREDICTED: dephospho-CoA kinase [Apis mellifera]
[truncated: 651 more rows]

## Sheet: Table S4
Table S4: Identified protein groups of hypopharyngeal glands in newly emerged Italian bees. All proteins are identified as Apis mellifera origin. Accession number is the unique number given to mark the entry of a protein in the database (the sequence database generated from protein sequences of Apis mellifera, total entries of 22,757) that used to search against in PEAKS software (version 8, Bioi…
[truncated: 1,894 more rows]

[truncated: 20 more sheets: Table S5, Table S6, Table S7, Table S8, Table S9, Table S10, Table S11, Table S12, Table S13, Table S14, Table S15, Table S16, Table S17, Table S18, Table S19, Table S20, Table S21, Table S22, Table S23, Table S24]
